# Supplementary material for: Candidate Genes for Age at Menarche Are Associated With Uterine Leiomyoma
Source: Front Genet. 2021 Jan 22;11:512940. doi: 10.3389/fgene.2020.512940 (PMC7863975; doi:10.3389/fgene.2020.512940)
Supplement: Supplementary file 1 [file Data_Sheet_1.zip]

Archive with 22 entries (21 files):
- SupMaterial 16-12-2020/
- SupMaterial 16-12-2020/Sup_Table_9.DOC
- SupMaterial 16-12-2020/Sup_Table_16.DOC
- SupMaterial 16-12-2020/Sup_Table_17.DOC
- SupMaterial 16-12-2020/Sup_Table_19.DOC
- SupMaterial 16-12-2020/Sup_Table_14.XLSX
- SupMaterial 16-12-2020/Sup_Table_12.docx
- SupMaterial 16-12-2020/Sup_Table_10.DOC
- SupMaterial 16-12-2020/Sup_Table_11.DOC
- SupMaterial 16-12-2020/Sup_Table_18.xlsx
- SupMaterial 16-12-2020/Sup_Table_13.DOC
- SupMaterial 16-12-2020/Sup_Table_15.DOC
- SupMaterial 16-12-2020/Sup_Table_20.xlsx
- SupMaterial 16-12-2020/+References to Supplementary Table 4.DOC
- SupMaterial 16-12-2020/Sup_Table_3.docx
- SupMaterial 16-12-2020/Sup_Table_1.DOC
- SupMaterial 16-12-2020/Sup_Table_5.docx
- SupMaterial 16-12-2020/Sup_Table_6.docx
- SupMaterial 16-12-2020/Sup_Table_7.DOC
- SupMaterial 16-12-2020/Sup_Table_2.docx
- SupMaterial 16-12-2020/Sup_Table_4.DOC
- SupMaterial 16-12-2020/Sup_Table_8.docx
