# Supplementary material for: Candidate Genes for Age at Menarche Are Associated With Uterine Leiomyoma
Source: Front Genet. 2021 Jan 22;11:512940. doi: 10.3389/fgene.2020.512940 (PMC7863975; doi:10.3389/fgene.2020.512940)
Supplement: Supplementary file 1 [file Data_Sheet_1.zip › SupMaterial 16-12-2020/Sup_Table_14.XLSX]

## Sheet: Supplementary Table 14
Supplementary Table 14 Regulatory effects of 23 UL-associated SNPs and SNPs in high LD (r2≥0.80) ( HaploReg, v4.1, update 05.11.2015) (Ward et all., 2012).
Query SNP: rs2164808 and variants with r2 >= 0.8
chr	pos (hg38)	LD	LD	variant	Ref	Alt	AFR	AMR	ASN	EUR	SiPhy	Promoter	Enhancer	DNAse	Proteins	Motifs	NHGRI/EBI	GRASP QTL	Selected eQTL	GENCODE	dbSNP
		(r²)	(D')				freq	freq	freq	freq	cons	histone marks	histone marks		bound	changed	GWAS hits	hits	hits	genes	func annot
2	25139646	0.99	1	rs4665765	T	C	0.87	0.77	0.99	0.59						5 altered motifs		1 hit	1 hit	EFR3B	intronic
2	25154307	1	1	rs2164808	T	C	0.9	0.78	0.98	0.59						Mef2,Nr2f2		1 hit	1 hit	EFR3B	synonymous
Query SNP: rs7589318 and variants with r2 >= 0.8
chr	pos (hg38)	LD	LD	variant	Ref	Alt	AFR	AMR	ASN	EUR	SiPhy	Promoter	Enhancer	DNAse	Proteins	Motifs	NHGRI/EBI	GRASP QTL	Selected eQTL	GENCODE	dbSNP
		(r²)	(D')				freq	freq	freq	freq	cons	histone marks	histone marks		bound	changed	GWAS hits	hits	hits	genes	func annot
2	25142013	0.99	1	rs2384143	G	A	0.13	0.18	0.01	0.29						Elf3,Irf				EFR3B	intronic
2	25144425	1	1	rs34560400	TC	T	0.02	0.15	0.01	0.28						4 altered motifs				EFR3B	intronic
2	25144724	1	1	rs11674047	C	T	0.02	0.15	0.01	0.28				ESC		Foxk1,Foxp1,GR				EFR3B	intronic
2	25146500	0.99	1	rs13032289	T	G	0.03	0.16	0.01	0.29						NF-Y,PU.1				EFR3B	intronic
2	25147147	1	1	rs13002622	C	T	0.02	0.15	0.01	0.28						Hoxa13,Irf				EFR3B	intronic
2	25151493	0.94	1	rs60925903	A	G	0.23	0.23	0.32	0.3						RXRA				EFR3B	intronic
2	25155503	1	1	rs7589318	G	A	0.09	0.17	0.01	0.28						ATF3,CTCFL			1 hit	128bp 3' of EFR3B	3'-UTR
2	25156802	0.97	0.99	rs13011191	A	C	0.02	0.15	0.01	0.28						Mef2				391bp 5' of RP11-509E16.1	3'-UTR
2	25170385	0.81	0.94	rs3754860	C	T	0.02	0.17	0.3	0.3										1.5kb 5' of POMC
2	25170668	0.88	0.97	rs11678982	G	A	0.02	0.14	0.01	0.3				BLD		Irf,SP1,TATA				1.8kb 5' of POMC
2	25177690	0.81	0.97	rs13022041	G	T	0.03	0.19	0.34	0.31			ESDR			Arid5a,Hoxa5				8.8kb 5' of POMC
2	25184088	0.84	0.95	rs13010681	T	G	0.02	0.15	0.02	0.3			GI, PANC	PANC		10 altered motifs				15kb 5' of POMC
Query SNP: rs4374421 and variants with r2 >= 0.8
chr	pos (hg38)	LD	LD	variant	Ref	Alt	AFR	AMR	ASN	EUR	SiPhy	Promoter	Enhancer	DNAse	Proteins	Motifs	NHGRI/EBI	GRASP QTL	Selected eQTL	GENCODE	dbSNP
		(r²)	(D')				freq	freq	freq	freq	cons	histone marks	histone marks		bound	changed	GWAS hits	hits	hits	genes	func annot
2	48707484	0.9	-0.99	rs7578785	T	C	0.2	0.21	0.09	0.28		BLD				4 altered motifs				STON1-GTF2A1L	intronic
2	48708071	0.89	-1	rs7567975	C	T	0.19	0.21	0.09	0.27										STON1-GTF2A1L	intronic
2	48708092	0.9	-1	rs7567983	C	A	0.2	0.21	0.09	0.28										STON1-GTF2A1L	intronic
2	48708253	1	1	rs4374421	C	T	0.78	0.78	0.91	0.7						NRSF,Sin3Ak-20				STON1-GTF2A1L	intronic
Query SNP: rs6729809 and variants with r2 >= 0.8
chr	pos (hg38)	LD	LD	variant	Ref	Alt	AFR	AMR	ASN	EUR	SiPhy	Promoter	Enhancer	DNAse	Proteins	Motifs	NHGRI/EBI	GRASP QTL	Selected eQTL	GENCODE	dbSNP
		(r²)	(D')				freq	freq	freq	freq	cons	histone marks	histone marks		bound	changed	GWAS hits	hits	hits	genes	func annot
2	48711523	1	1	rs6729809	C	T	0.71	0.71	0.77	0.69				4 tissues	CJUN,STAT3	TCF12				STON1-GTF2A1L	intronic
Query SNP: rs4953655 and variants with r2 >= 0.8
chr	pos (hg38)	LD	LD	variant	Ref	Alt	AFR	AMR	ASN	EUR	SiPhy	Promoter	Enhancer	DNAse	Proteins	Motifs	NHGRI/EBI	GRASP QTL	Selected eQTL	GENCODE	dbSNP
		(r²)	(D')				freq	freq	freq	freq	cons	histone marks	histone marks		bound	changed	GWAS hits	hits	hits	genes	func annot
2	48994139	0.95	0.98	rs2349412	G	A	0.61	0.8	0.77	0.75			STRM		STAT3				1 hit	FSHR	intronic
2	48994629	0.93	0.97	rs56290234	T	TG,TT	0.47	0.82	0.78	0.75			STRM						1 hit	FSHR	intronic
2	48995733	0.87	0.96	rs6732220	G	C	0.61	0.79	0.77	0.74									1 hit	FSHR	intronic
2	48998863	0.98	0.99	rs12713028	C	T	0.68	0.83	0.77	0.75						Dobox4,Zfp187			1 hit	FSHR	intronic
2	48999282	0.96	0.98	rs11444533	T	TA	0.69	0.84	0.77	0.75						BCL,LUN-1,NRSF			1 hit	FSHR	intronic
2	48999408	0.97	0.99	rs917942	T	C	0.67	0.85	0.77	0.75									1 hit	FSHR	intronic
2	48999536	0.96	0.98	rs917941	C	T	0.43	0.83	0.77	0.75						DMRT2			1 hit	FSHR	intronic
2	48999684	0.98	1	rs2349413	T	C	0.8	0.85	0.77	0.75						7 altered motifs			1 hit	FSHR	intronic
2	48999707	0.98	1	rs2349414	G	T	0.8	0.86	0.77	0.75						Ik-1,Ik-3			1 hit	FSHR	intronic
2	48999776	0.95	0.99	rs1922471	C	T	0.8	0.82	0.77	0.75						Pou1f1,Pou3f2,Pou5f1			1 hit	FSHR	intronic
2	48999814	0.98	1	rs2882157	G	T	0.8	0.85	0.77	0.75						SMC3			1 hit	FSHR	intronic
2	49000269	1	1	rs4953655	G	A	0.83	0.81	0.77	0.75						4 altered motifs			1 hit	FSHR	intronic
2	49000968	0.97	0.99	rs6733819	C	G	0.7	0.82	0.77	0.75				GI,GI		Foxq1,Hoxa5,Pou6f1			1 hit	FSHR	intronic
2	49001204	0.98	0.99	rs13008674	G	A	0.85	0.81	0.77	0.75				GI		ZEB1			1 hit	FSHR	intronic
2	49001229	0.97	0.99	rs12713029	G	T	0.69	0.8	0.77	0.75				GI		STAT			1 hit	FSHR	intronic
2	49002210	0.89	0.99	rs1922470	C	T	0.43	0.79	0.76	0.73			4 tissues	SKIN		Gcm1			1 hit	FSHR	intronic
2	49002771	0.93	0.99	rs917945	G	A	0.76	0.8	0.76	0.74			11 tissues	SKIN,LNG		7 altered motifs			1 hit	FSHR	intronic
2	49003020	0.97	0.99	rs917944	A	G	0.43	0.8	0.76	0.75			10 tissues	7 tissues		Irf,TAL1			1 hit	FSHR	intronic
2	49003274	0.96	0.99	rs1922469	G	A	0.77	0.81	0.76	0.75			13 tissues	4 tissues		GCM,Pax-4,ZBRK1			1 hit	FSHR	intronic
2	49003626	0.96	0.99	rs7591844	G	A	0.77	0.81	0.76	0.75			8 tissues	SKIN		4 altered motifs			1 hit	FSHR	intronic
2	49003975	0.98	0.99	rs7594633	C	T	0.77	0.83	0.76	0.75			7 tissues			Dobox4,VDR			1 hit	FSHR	intronic
2	49004982	0.97	0.99	rs7571781	A	G	0.82	0.85	0.76	0.75			BRN		NFKB	5 altered motifs			1 hit	FSHR	intronic
2	49005366	0.96	0.98	rs12713030	G	T	0.77	0.81	0.75	0.75			BRN			BDP1			1 hit	FSHR	intronic
2	49005507	0.97	0.99	rs12713031	T	C	0.77	0.84	0.75	0.75			BRN			Pax-8,Pdx1,Pou3f3			1 hit	FSHR	intronic
2	49005590	0.95	0.98	rs7599310	G	A	0.54	0.8	0.75	0.75			BRN			Ets,GR,PU.1			1 hit	FSHR	intronic
2	49005661	0.94	0.97	rs7560175	T	A	0.55	0.83	0.75	0.75			BRN			Pbx-1,Pbx3			1 hit	FSHR	intronic
2	49006053	0.96	0.99	rs1808310	T	C	0.87	0.85	0.75	0.75						11 altered motifs			1 hit	FSHR	intronic
2	49006371	0.95	0.99	rs887944	T	C	0.77	0.85	0.75	0.75									1 hit	FSHR	intronic
2	49011619	0.91	0.97	rs4494797	T	A	0.28	0.78	0.75	0.74						7 altered motifs			1 hit	FSHR	intronic
2	49011809	0.92	0.97	rs6725098	A	G	0.65	0.8	0.75	0.75						6 altered motifs			1 hit	FSHR	intronic
2	49012022	0.92	0.97	rs1922477	C	G	0.63	0.8	0.75	0.75						CTCF,Mrg,Myc			1 hit	FSHR	intronic
2	49012740	0.93	0.99	rs1317218	G	A	0.5	0.79	0.75	0.74						5 altered motifs			1 hit	FSHR	intronic
2	49013003	0.87	0.98	rs1316521	C	T	0.28	0.77	0.75	0.73						Dmbx1,Obox6			1 hit	FSHR	intronic
Query SNP: rs222020 and variants with r2 >= 0.8
chr	pos (hg38)	LD	LD	variant	Ref	Alt	AFR	AMR	ASN	EUR	SiPhy	Promoter	Enhancer	DNAse	Proteins	Motifs	NHGRI/EBI	GRASP QTL	Selected eQTL	GENCODE	dbSNP
		(r²)	(D')				freq	freq	freq	freq	cons	histone marks	histone marks		bound	changed	GWAS hits	hits	hits	genes	func annot
4	71762080	0.93	1	rs842998	G	C	0.18	0.75	0.54	0.84						4 altered motifs				GC	intronic
4	71769258	1	1	rs222016	G	A	0.37	0.8	0.63	0.85						9 altered motifs				GC	intronic
4	71770555	1	1	rs222020	C	T	0.36	0.8	0.63	0.85		LIV				5 altered motifs		1 hit		GC	intronic
4	71778043	0.89	0.99	rs222026	A	T	0.35	0.8	0.63	0.83		LIV			MAFK	8 altered motifs				GC	intronic
4	71779245	0.95	1	rs222029	G	A	0.4	0.85	0.78	0.84		LIV				14 altered motifs				GC	intronic
Query SNP: rs7766109 and variants with r2 >= 0.8
chr	pos (hg38)	LD	LD	variant	Ref	Alt	AFR	AMR	ASN	EUR	SiPhy	Promoter	Enhancer	DNAse	Proteins	Motifs	NHGRI/EBI	GRASP QTL	Selected eQTL	GENCODE	dbSNP
		(r²)	(D')				freq	freq	freq	freq	cons	histone marks	histone marks		bound	changed	GWAS hits	hits	hits	genes	func annot
6	6256600	1	1	rs7766109	G	A	0.84	0.54	0.55	0.53			5 tissues	KID		STAT,Spz1			1 hit	F13A1	intronic
Query SNP: rs4946651 and variants with r2 >= 0.8
chr	pos (hg38)	LD	LD	variant	Ref	Alt	AFR	AMR	ASN	EUR	SiPhy	Promoter	Enhancer	DNAse	Proteins	Motifs	NHGRI/EBI	GRASP QTL	Selected eQTL	GENCODE	dbSNP
		(r²)	(D')				freq	freq	freq	freq	cons	histone marks	histone marks		bound	changed	GWAS hits	hits	hits	genes	func annot
6	104916546	0.99	1	rs11156429	T	G	0.18	0.63	0.7	0.52						Pou2f2	1 hit		1 hit	20kb 3' of LINC00577
6	104917551	0.99	1	rs4515420	A	T	0.18	0.63	0.7	0.52						NF-Y,SIX5,STAT			1 hit	19kb 3' of LINC00577
6	104918016	0.99	1	rs1933802	C	G	0.25	0.63	0.7	0.52						4 altered motifs			1 hit	18kb 3' of LINC00577
6	104918505	0.99	1	rs2400074	C	T	0.18	0.63	0.7	0.52						HNF1,Hmbox1			1 hit	18kb 3' of LINC00577
6	104921635	1	1	rs4946651	A	G	0.18	0.63	0.7	0.52									1 hit	15kb 3' of LINC00577
6	104924810	0.99	1	rs13197753	G	C	0.19	0.63	0.7	0.52						5 altered motifs			1 hit	11kb 3' of LINC00577
6	104934258	0.99	1	rs12213967	C	A	0.18	0.63	0.7	0.52						GATA,TATA			1 hit	2kb 3' of LINC00577
6	104934540	0.99	1	rs12200251	G	A	0.18	0.63	0.7	0.52								1 hit	1 hit	1.8kb 3' of LINC00577
6	104937737	0.97	0.99	rs12207399	G	A	0.18	0.63	0.7	0.52		PLCNT				DMRT1,Hoxb9			1 hit	LINC00577	intronic
6	104940843	0.95	0.97	rs11754600	C	T	0.26	0.62	0.7	0.52		24 tissues		13 tissues	POL2,TAF1	15 altered motifs			1 hit	315bp 5' of LINC00577
6	104942078	0.97	0.99	rs1475120	G	A	0.25	0.63	0.7	0.52		22 tissues		BLD	YY1	AIRE,RFX5,STAT			1 hit	1.6kb 5' of LINC00577
6	104944129	0.97	0.98	rs11285463	AT	A	0.2	0.62	0.7	0.52					NRSF,YY1	5 altered motifs				3.6kb 5' of LINC00577
6	104946746	0.97	0.99	rs314262	G	A	0.19	0.63	0.7	0.52						Dbx1,PRDM1			1 hit	6.2kb 5' of LINC00577
6	104950211	0.84	0.98	rs370771	G	T	0.17	0.59	0.68	0.49			ESC, ESDR, IPSC			HEY1			1 hit	6.8kb 5' of LIN28B
6	104950212	0.83	0.98	rs200617824	C	CTT	0.17	0.59	0.68	0.48			ESC, ESDR, IPSC			4 altered motifs			1 hit	6.8kb 5' of LIN28B
6	104950212	0.84	0.98	rs413130	C	T	0.17	0.59	0.68	0.49			ESC, ESDR, IPSC						1 hit	6.8kb 5' of LIN28B
6	104952730	0.97	0.99	rs314281	T	C	0.26	0.63	0.7	0.52		7 tissues	ESC, ESDR, IPSC			CEBPB,NF-AT1,Pax-6			1 hit	4.3kb 5' of LIN28B
6	104952962	0.97	0.99	rs314280	A	G	0.18	0.62	0.7	0.52		15 tissues	ESC	11 tissues	5 bound proteins		1 hit		1 hit	4.1kb 5' of LIN28B
Query SNP: rs7759938 and variants with r2 >= 0.8
chr	pos (hg38)	LD	LD	variant	Ref	Alt	AFR	AMR	ASN	EUR	SiPhy	Promoter	Enhancer	DNAse	Proteins	Motifs	NHGRI/EBI	GRASP QTL	Selected eQTL	GENCODE	dbSNP
		(r²)	(D')				freq	freq	freq	freq	cons	histone marks	histone marks		bound	changed	GWAS hits	hits	hits	genes	func annot
6	104917850	0.99	1	rs1933801	C	T	0.39	0.72	0.7	0.65						AIRE,Foxa,HNF4				18kb 3' of LINC00577
6	104918249	0.99	1	rs2400075	A	G	0.39	0.72	0.7	0.65						4 altered motifs				18kb 3' of LINC00577
6	104919741	0.99	-1	rs9391253	A	T	0.29	0.27	0.3	0.35						5 altered motifs	2 hits			17kb 3' of LINC00577
6	104921723	0.99	-1	rs9322822	C	T	0.34	0.27	0.3	0.35						9 altered motifs				15kb 3' of LINC00577
6	104925236	0.98	-1	rs5878829	CT	C	0.35	0.27	0.3	0.35						30 altered motifs				11kb 3' of LINC00577
6	104929472	0.99	-1	rs9391254	C	T	0.45	0.28	0.3	0.35				BLD,BLD		Irf,SP1				6.8kb 3' of LINC00577
6	104931079	1	1	rs7759938	C	T	0.37	0.72	0.7	0.65			ESC, IPSC				6 hits	2 hits		5.2kb 3' of LINC00577
6	104936103	0.98	-0.99	rs2095812	C	G	0.35	0.28	0.3	0.35						DMRT3,Zfp691				190bp 3' of LINC00577
6	104940530	0.95	0.98	rs7766336	T	G	0.62	0.72	0.68	0.65		19 tissues		13 tissues	4 bound proteins	19 altered motifs				2bp 5' of LINC00577
6	104942692	0.97	0.99	rs314265	C	T	0.52	0.72	0.7	0.65		4 tissues	ESC, ESDR, IPSC							2.2kb 5' of LINC00577
6	104944507	0.97	0.99	rs314264	A	C	0.65	0.72	0.7	0.65			ESDR, IPSC			7 altered motifs				4kb 5' of LINC00577
6	104944870	0.97	0.99	rs314263	C	T	0.65	0.72	0.7	0.65			ESC, ESDR, IPSC			HNF4,NF-Y	1 hit			4.3kb 5' of LINC00577
6	104948312	0.95	0.98	rs395523	G	C	0.71	0.72	0.7	0.65						4 altered motifs				7.8kb 5' of LINC00577
6	104949543	0.96	0.99	rs395962	T	G	0.76	0.74	0.7	0.65			ESC, ESDR, IPSC			7 altered motifs				7.5kb 5' of LIN28B
6	104960124	0.93	0.98	rs314276	A	C	0.53	0.67	0.7	0.64		5 tissues	BLD, LIV			HNF1,OTX,Pou2f2	2 hits	11 hits		LIN28B	intronic
6	104961091	0.93	0.98	rs314275	T	C	0.7	0.69	0.7	0.64		ESC, IPSC, BLD	ESC, ESDR, IPSC	BLD		7 altered motifs				LIN28B	intronic
6	104962173	0.93	0.98	rs167539	C	A	0.5	0.67	0.7	0.64			BLD			Foxc1,Ik-3,STAT				LIN28B	intronic
6	104965057	0.9	0.96	rs314274	A	C	0.61	0.69	0.7	0.64			ESC, IPSC			Sox		8 hits		LIN28B	intronic
6	104965495	0.93	0.98	rs6900292	T	C	0.5	0.67	0.7	0.64			ESC, IPSC			ATF3,AhR				LIN28B	intronic
6	104970103	0.93	0.98	rs314268	G	A	0.5	0.67	0.7	0.64		4 tissues	5 tissues	ESDR,BLD	FOXA1,TCF4	RXRA	1 hit			LIN28B	intronic
6	104972115	0.89	0.97	rs314267	T	C	0.6	0.67	0.7	0.64			BLD			9 altered motifs				LIN28B	intronic
6	104979119	0.92	0.97	rs314290	A	G	0.61	0.69	0.7	0.64						6 altered motifs				LIN28B	intronic
6	104988178	0.91	0.97	rs314286	C	T	0.66	0.69	0.7	0.64										LIN28B	intronic
6	104994441	0.9	0.96	rs2181192	C	A	0.68	0.69	0.7	0.64						CHX10,PLZF				LIN28B	intronic
6	104994452	0.9	0.96	rs2181193	T	A	0.68	0.69	0.7	0.64						4 altered motifs				LIN28B	intronic
6	104996183	0.86	0.95	rs369065	C	T	0.49	0.67	0.64	0.64			4 tissues	4 tissues	CTCF	Cphx,HNF4		9 hits		LIN28B	intronic
6	105004031	0.87	0.95	rs442010	T	C	0.54	0.68	0.7	0.64						BDP1				LIN28B	intronic
6	105004150	0.87	0.95	rs430521	T	C	0.57	0.68	0.7	0.64						TATA				LIN28B	intronic
6	105014007	0.87	0.94	rs314273	T	G	0.53	0.68	0.7	0.65						6 altered motifs				LIN28B	intronic
6	105014230	0.88	0.95	rs314271	T	C	0.53	0.68	0.7	0.64						NRSF				LIN28B	intronic
6	105017065	0.83	0.94	rs191135	T	C	0.48	0.67	0.69	0.63						DMRT5,TCF11::MafG				LIN28B	intronic
Query SNP: rs314280 and variants with r2 >= 0.8
chr	pos (hg38)	LD	LD	variant	Ref	Alt	AFR	AMR	ASN	EUR	SiPhy	Promoter	Enhancer	DNAse	Proteins	Motifs	NHGRI/EBI	GRASP QTL	Selected eQTL	GENCODE	dbSNP
		(r²)	(D')				freq	freq	freq	freq	cons	histone marks	histone marks		bound	changed	GWAS hits	hits	hits	genes	func annot
6	104916546	0.97	0.99	rs11156429	T	G	0.18	0.63	0.7	0.52						Pou2f2	1 hit		1 hit	20kb 3' of LINC00577
6	104917551	0.97	0.99	rs4515420	A	T	0.18	0.63	0.7	0.52						NF-Y,SIX5,STAT			1 hit	19kb 3' of LINC00577
6	104918016	0.97	0.99	rs1933802	C	G	0.25	0.63	0.7	0.52						4 altered motifs			1 hit	18kb 3' of LINC00577
6	104918505	0.97	0.99	rs2400074	C	T	0.18	0.63	0.7	0.52						HNF1,Hmbox1			1 hit	18kb 3' of LINC00577
6	104921635	0.97	0.99	rs4946651	A	G	0.18	0.63	0.7	0.52									1 hit	15kb 3' of LINC00577
6	104924810	0.98	0.99	rs13197753	G	C	0.19	0.63	0.7	0.52						5 altered motifs			1 hit	11kb 3' of LINC00577
6	104934258	0.98	0.99	rs12213967	C	A	0.18	0.63	0.7	0.52						GATA,TATA			1 hit	2kb 3' of LINC00577
6	104934540	0.98	0.99	rs12200251	G	A	0.18	0.63	0.7	0.52								1 hit	1 hit	1.8kb 3' of LINC00577
6	104937737	1	1	rs12207399	G	A	0.18	0.63	0.7	0.52		PLCNT				DMRT1,Hoxb9			1 hit	LINC00577	intronic
6	104940843	0.97	0.99	rs11754600	C	T	0.26	0.62	0.7	0.52		24 tissues		13 tissues	POL2,TAF1	15 altered motifs			1 hit	315bp 5' of LINC00577
6	104942078	1	1	rs1475120	G	A	0.25	0.63	0.7	0.52		22 tissues		BLD	YY1	AIRE,RFX5,STAT			1 hit	1.6kb 5' of LINC00577
6	104944129	0.99	1	rs11285463	AT	A	0.2	0.62	0.7	0.52					NRSF,YY1	5 altered motifs				3.6kb 5' of LINC00577
6	104946746	1	1	rs314262	G	A	0.19	0.63	0.7	0.52						Dbx1,PRDM1			1 hit	6.2kb 5' of LINC00577
6	104950211	0.85	0.99	rs370771	G	T	0.17	0.59	0.68	0.49			ESC, ESDR, IPSC			HEY1			1 hit	6.8kb 5' of LIN28B
6	104950212	0.85	0.99	rs200617824	C	CTT	0.17	0.59	0.68	0.48			ESC, ESDR, IPSC			4 altered motifs			1 hit	6.8kb 5' of LIN28B
6	104950212	0.85	0.99	rs413130	C	T	0.17	0.59	0.68	0.49			ESC, ESDR, IPSC						1 hit	6.8kb 5' of LIN28B
6	104952730	1	1	rs314281	T	C	0.26	0.63	0.7	0.52		7 tissues	ESC, ESDR, IPSC			CEBPB,NF-AT1,Pax-6			1 hit	4.3kb 5' of LIN28B
6	104952962	1	1	rs314280	A	G	0.18	0.62	0.7	0.52		15 tissues	ESC	11 tissues	5 bound proteins		1 hit		1 hit	4.1kb 5' of LIN28B
6	104967823	0.81	0.95	rs314269	C	T	0.18	0.6	0.7	0.55			ESC, ESDR, IPSC		POL24H8	E2A,ZEB1				LIN28B	intronic
6	104973442	0.8	0.94	rs314266	C	T	0.25	0.6	0.71	0.55			4 tissues			GATA,GR,Ik-3				LIN28B	intronic
6	104975954	0.8	0.94	rs4946652	T	C	0.25	0.61	0.7	0.55			4 tissues			GATA				LIN28B	intronic
6	104976056	0.8	0.94	rs1744206	G	C	0.19	0.6	0.7	0.55			4 tissues			NF-E2,SMC3				LIN28B	intronic
6	104977026	0.8	0.94	rs314291	C	T	0.51	0.62	0.7	0.55						4 altered motifs				LIN28B	intronic
6	104983059	0.8	0.94	rs314289	C	T	0.19	0.6	0.7	0.55						5 altered motifs				LIN28B	intronic
6	104986369	0.8	0.94	rs59908450	TTATC	T	0.25	0.61	0.7	0.55						GATA,LBP-1				LIN28B	intronic
6	104989705	0.8	0.94	rs141155580	7-mer	T	0.19	0.61	0.69	0.55						4 altered motifs				LIN28B	intronic
Query SNP: rs314276 and variants with r2 >= 0.8
chr	pos (hg38)	LD	LD	variant	Ref	Alt	AFR	AMR	ASN	EUR	SiPhy	Promoter	Enhancer	DNAse	Proteins	Motifs	NHGRI/EBI	GRASP QTL	Selected eQTL	GENCODE	dbSNP
		(r²)	(D')				freq	freq	freq	freq	cons	histone marks	histone marks		bound	changed	GWAS hits	hits	hits	genes	func annot
6	104917850	0.93	0.98	rs1933801	C	T	0.39	0.72	0.7	0.65						AIRE,Foxa,HNF4				18kb 3' of LINC00577
6	104918249	0.93	0.98	rs2400075	A	G	0.39	0.72	0.7	0.65						4 altered motifs				18kb 3' of LINC00577
6	104919741	0.94	-0.99	rs9391253	A	T	0.29	0.27	0.3	0.35						5 altered motifs	2 hits			17kb 3' of LINC00577
6	104921723	0.94	-0.99	rs9322822	C	T	0.34	0.27	0.3	0.35						9 altered motifs				15kb 3' of LINC00577
6	104925236	0.93	-0.99	rs5878829	CT	C	0.35	0.27	0.3	0.35						30 altered motifs				11kb 3' of LINC00577
6	104929472	0.94	-0.99	rs9391254	C	T	0.45	0.28	0.3	0.35				BLD,BLD		Irf,SP1				6.8kb 3' of LINC00577
6	104931079	0.93	0.98	rs7759938	C	T	0.37	0.72	0.7	0.65			ESC, IPSC				6 hits	2 hits		5.2kb 3' of LINC00577
6	104936103	0.95	-0.99	rs2095812	C	G	0.35	0.28	0.3	0.35						DMRT3,Zfp691				190bp 3' of LINC00577
6	104940530	0.94	0.99	rs7766336	T	G	0.62	0.72	0.68	0.65		19 tissues		13 tissues	4 bound proteins	19 altered motifs				2bp 5' of LINC00577
6	104942692	0.96	1	rs314265	C	T	0.52	0.72	0.7	0.65		4 tissues	ESC, ESDR, IPSC							2.2kb 5' of LINC00577
6	104944507	0.96	1	rs314264	A	C	0.65	0.72	0.7	0.65			ESDR, IPSC			7 altered motifs				4kb 5' of LINC00577
6	104944870	0.96	1	rs314263	C	T	0.65	0.72	0.7	0.65			ESC, ESDR, IPSC			HNF4,NF-Y	1 hit			4.3kb 5' of LINC00577
6	104948312	0.95	0.99	rs395523	G	C	0.71	0.72	0.7	0.65						4 altered motifs				7.8kb 5' of LINC00577
6	104949543	0.95	1	rs395962	T	G	0.76	0.74	0.7	0.65			ESC, ESDR, IPSC			7 altered motifs				7.5kb 5' of LIN28B
6	104960124	1	1	rs314276	A	C	0.53	0.67	0.7	0.64		5 tissues	BLD, LIV			HNF1,OTX,Pou2f2	2 hits	11 hits		LIN28B	intronic
6	104961091	1	1	rs314275	T	C	0.7	0.69	0.7	0.64		ESC, IPSC, BLD	ESC, ESDR, IPSC	BLD		7 altered motifs				LIN28B	intronic
6	104962173	1	1	rs167539	C	A	0.5	0.67	0.7	0.64			BLD			Foxc1,Ik-3,STAT				LIN28B	intronic
6	104965057	0.98	0.99	rs314274	A	C	0.61	0.69	0.7	0.64			ESC, IPSC			Sox		8 hits		LIN28B	intronic
6	104965495	1	1	rs6900292	T	C	0.5	0.67	0.7	0.64			ESC, IPSC			ATF3,AhR				LIN28B	intronic
6	104970103	1	1	rs314268	G	A	0.5	0.67	0.7	0.64		4 tissues	5 tissues	ESDR,BLD	FOXA1,TCF4	RXRA	1 hit			LIN28B	intronic
6	104972115	0.97	0.99	rs314267	T	C	0.6	0.67	0.7	0.64			BLD			9 altered motifs				LIN28B	intronic
6	104979119	0.99	0.99	rs314290	A	G	0.61	0.69	0.7	0.64						6 altered motifs				LIN28B	intronic
6	104988178	0.98	0.99	rs314286	C	T	0.66	0.69	0.7	0.64										LIN28B	intronic
6	104994441	0.97	0.99	rs2181192	C	A	0.68	0.69	0.7	0.64						CHX10,PLZF				LIN28B	intronic
6	104994452	0.97	0.99	rs2181193	T	A	0.68	0.69	0.7	0.64						4 altered motifs				LIN28B	intronic
6	104996183	0.93	0.98	rs369065	C	T	0.49	0.67	0.64	0.64			4 tissues	4 tissues	CTCF	Cphx,HNF4		9 hits		LIN28B	intronic
6	105004031	0.94	0.97	rs442010	T	C	0.54	0.68	0.7	0.64						BDP1				LIN28B	intronic
6	105004150	0.94	0.97	rs430521	T	C	0.57	0.68	0.7	0.64						TATA				LIN28B	intronic
6	105014007	0.94	0.98	rs314273	T	G	0.53	0.68	0.7	0.65						6 altered motifs				LIN28B	intronic
6	105014230	0.95	0.98	rs314271	T	C	0.53	0.68	0.7	0.64						NRSF				LIN28B	intronic
6	105017065	0.9	0.97	rs191135	T	C	0.48	0.67	0.69	0.63						DMRT5,TCF11::MafG				LIN28B	intronic
Query SNP: rs3020394 and variants with r2 >= 0.8
chr	pos (hg38)	LD	LD	variant	Ref	Alt	AFR	AMR	ASN	EUR	SiPhy	Promoter	Enhancer	DNAse	Proteins	Motifs	NHGRI/EBI	GRASP QTL	Selected eQTL	GENCODE	dbSNP
		(r²)	(D')				freq	freq	freq	freq	cons	histone marks	histone marks		bound	changed	GWAS hits	hits	hits	genes	func annot
6	151947348	0.82	0.95	rs3020424	T	C	0.72	0.52	0.43	0.71			BLD			Hoxb3,Lhx3,Pou4f3				ESR1	intronic
6	151949537	0.91	0.97	rs3020314	C	T	0.28	0.46	0.22	0.68			BLD							ESR1	intronic
6	151950858	0.88	0.94	rs9340908	GA	G	0.45	0.47	0.33	0.69						13 altered motifs				ESR1	intronic
6	151951263	0.91	0.97	rs3020377	G	A	0.26	0.46	0.22	0.68						5 altered motifs				ESR1	intronic
6	151955323	0.93	0.97	rs3020390	A	G	0.3	0.51	0.38	0.69						5 altered motifs				ESR1	intronic
6	151957526	0.93	0.99	rs10635165	A	ATTGTT	0.32	0.52	0.39	0.68						8 altered motifs				ESR1	intronic
6	151957665	0.99	1	rs11357135	GT	G	0.33	0.53	0.39	0.69						9 altered motifs				ESR1	intronic
6	151958078	1	1	rs3020394	G	A	0.32	0.52	0.39	0.69			7 tissues	SKIN						ESR1	intronic
6	151958743	0.99	1	rs3020396	G	A	0.28	0.53	0.4	0.69			11 tissues	7 tissues						ESR1	intronic
6	151960480	0.99	1	rs3020398	G	A	0.32	0.53	0.4	0.69				IPSC		4 altered motifs				ESR1	intronic
6	151961411	0.99	1	rs3020400	G	A	0.33	0.53	0.4	0.69						GR,YY1				ESR1	intronic
6	151961909	0.99	1	rs3020401	G	A	0.33	0.53	0.4	0.69			BLD, SKIN	4 tissues		8 altered motifs				ESR1	intronic
6	151962144	0.93	0.98	rs1884051	G	A	0.48	0.53	0.49	0.69			6 tissues			Rad21,TATA,YY1				ESR1	intronic
Query SNP: rs1884051 and variants with r2 >= 0.8
chr	pos (hg38)	LD	LD	variant	Ref	Alt	AFR	AMR	ASN	EUR	SiPhy	Promoter	Enhancer	DNAse	Proteins	Motifs	NHGRI/EBI	GRASP QTL	Selected eQTL	GENCODE	dbSNP
		(r²)	(D')				freq	freq	freq	freq	cons	histone marks	histone marks		bound	changed	GWAS hits	hits	hits	genes	func annot
6	151947348	0.81	0.93	rs3020424	T	C	0.72	0.52	0.43	0.71			BLD			Hoxb3,Lhx3,Pou4f3				ESR1	intronic
6	151949537	0.85	0.94	rs3020314	C	T	0.28	0.46	0.22	0.68			BLD							ESR1	intronic
6	151950858	0.86	0.94	rs9340908	GA	G	0.45	0.47	0.33	0.69						13 altered motifs				ESR1	intronic
6	151951263	0.85	0.95	rs3020377	G	A	0.26	0.46	0.22	0.68						5 altered motifs				ESR1	intronic
6	151955323	0.87	0.94	rs3020390	A	G	0.3	0.51	0.38	0.69						5 altered motifs				ESR1	intronic
6	151957526	0.87	0.97	rs10635165	A	ATTGTT	0.32	0.52	0.39	0.68						8 altered motifs				ESR1	intronic
6	151957665	0.93	0.97	rs11357135	GT	G	0.33	0.53	0.39	0.69						9 altered motifs				ESR1	intronic
6	151958078	0.93	0.98	rs3020394	G	A	0.32	0.52	0.39	0.69			7 tissues	SKIN						ESR1	intronic
6	151958743	0.94	0.98	rs3020396	G	A	0.28	0.53	0.4	0.69			11 tissues	7 tissues						ESR1	intronic
6	151960480	0.94	0.98	rs3020398	G	A	0.32	0.53	0.4	0.69				IPSC		4 altered motifs				ESR1	intronic
6	151961411	0.94	0.98	rs3020400	G	A	0.33	0.53	0.4	0.69						GR,YY1				ESR1	intronic
6	151961909	0.94	0.98	rs3020401	G	A	0.33	0.53	0.4	0.69			BLD, SKIN	4 tissues		8 altered motifs				ESR1	intronic
6	151962144	1	1	rs1884051	G	A	0.48	0.53	0.49	0.69			6 tissues			Rad21,TATA,YY1				ESR1	intronic
Query SNP: rs7753051 and variants with r2 >= 0.8
chr	pos (hg38)	LD	LD	variant	Ref	Alt	AFR	AMR	ASN	EUR	SiPhy	Promoter	Enhancer	DNAse	Proteins	Motifs	NHGRI/EBI	GRASP QTL	Selected eQTL	GENCODE	dbSNP
		(r²)	(D')				freq	freq	freq	freq	cons	histone marks	histone marks		bound	changed	GWAS hits	hits	hits	genes	func annot
6	160103741	0.9	0.98	rs2297370	T	A	0.11	0.27	0.41	0.19			6 tissues	LIV		5 altered motifs			4 hits	IGF2R	intronic
6	160104155	0.91	0.99	rs2297371	G	A	0.11	0.27	0.41	0.19			6 tissues	BLD		TATA,ZEB1			4 hits	IGF2R	intronic
6	160107025	1	1	rs7753051	T	C	0.41	0.32	0.53	0.21						EWSR1-FLI1,TFII-I,Zfp410		1 hit	9 hits	IGF2R
6	160108389	0.94	1	rs9347385	A	C	0.11	0.27	0.41	0.2				BRN					5 hits	IGF2R
6	160108663	0.98	0.99	rs9365131	C	T	0.39	0.31	0.53	0.2						11 altered motifs			6 hits	IGF2R
6	160108778	0.93	0.99	rs9355776	G	A	0.11	0.27	0.41	0.2						HNF4,RXRA			3 hits	IGF2R
6	160109594	0.98	0.99	rs1479355	T	C	0.39	0.31	0.53	0.21			BLD			Pitx3		2 hits	9 hits	IGF2R
6	160110411	0.91	0.98	rs9365132	A	G	0.11	0.27	0.41	0.2						Osr,YY1			4 hits	IGF2R
6	160110743	0.92	0.98	rs9365133	A	G	0.11	0.27	0.42	0.2				5 tissues		TATA			4 hits	IGF2R
6	160111303	0.86	0.98	rs58458113	C	T	0.11	0.25	0.41	0.19			ESDR	IPSC		PLAG1,Roaz,TATA			3 hits	IGF2R
6	160111620	0.98	0.99	rs9346808	T	C	0.29	0.3	0.53	0.21			ESC, ESDR, IPSC			Glis2,LF-A1,RREB-1			9 hits	IGF2R
6	160114620	0.81	0.97	rs6900842	C	G	0.35	0.3	0.54	0.18						NRSF,Sin3Ak-20			5 hits	1.1kb 3' of IGF2R
6	160120141	0.82	0.96	rs6935207	G	A	0.38	0.31	0.55	0.19			ESDR, LIV, GI			5 altered motifs			8 hits	1.6kb 5' of SLC22A1
6	160122578	0.82	0.96	rs4709400	C	G	0.38	0.31	0.55	0.19		FAT, LIV	PANC, GI			4 altered motifs			8 hits	SLC22A1	intronic
Query SNP: rs10980926 and variants with r2 >= 0.8
chr	pos (hg38)	LD	LD	variant	Ref	Alt	AFR	AMR	ASN	EUR	SiPhy	Promoter	Enhancer	DNAse	Proteins	Motifs	NHGRI/EBI	GRASP QTL	Selected eQTL	GENCODE	dbSNP
		(r²)	(D')				freq	freq	freq	freq	cons	histone marks	histone marks		bound	changed	GWAS hits	hits	hits	genes	func annot
9	111531354	1	1	rs10980926	A	G	0.34	0.45	0.42	0.62						9 altered motifs	3 hits		2 hits	ZNF483	intronic
9	111538765	0.98	1	rs10817185	A	G	0.55	0.45	0.42	0.63						Foxp3,NF-I			1 hit	ZNF483	intronic
9	111539305	0.98	1	rs10441737	C	T	0.52	0.45	0.42	0.63						9 altered motifs	1 hit		2 hits	ZNF483	intronic
9	111546831	1	1	rs4979004	G	A	0.42	0.45	0.42	0.62						Mef2,PU.1,Sox			1 hit	ZNF483	intronic
9	111547094	0.98	1	rs4979005	A	G	0.55	0.45	0.42	0.63									1 hit	ZNF483	intronic
9	111547655	0.95	1	rs10217747	T	C	0.42	0.43	0.42	0.61						7 altered motifs			1 hit	ZNF483	intronic
Query SNP: rs10769908 and variants with r2 >= 0.8
chr	pos (hg38)	LD	LD	variant	Ref	Alt	AFR	AMR	ASN	EUR	SiPhy	Promoter	Enhancer	DNAse	Proteins	Motifs	NHGRI/EBI	GRASP QTL	Selected eQTL	GENCODE	dbSNP
		(r²)	(D')				freq	freq	freq	freq	cons	histone marks	histone marks		bound	changed	GWAS hits	hits	hits	genes	func annot
11	8419724	0.8	0.97	rs10840040	C	T	0.72	0.56	0.61	0.54						HDAC2,Pou2f2,Sp100			18 hits	STK33	intronic
11	8420169	0.8	0.97	rs10769905	C	T	0.72	0.56	0.61	0.54						5 altered motifs			18 hits	STK33	intronic
11	8420607	0.8	-0.97	rs10769906	T	A,G	0.07	0.43	0.39	0.46									22 hits	STK33	intronic
11	8422975	0.8	0.97	rs4304764	C	A	0.65	0.55	0.62	0.54						Mef2,Pax-4			18 hits	STK33	intronic
11	8424594	0.8	0.95	rs11041914	C	A	0.65	0.54	0.6	0.53						4 altered motifs			18 hits	STK33	intronic
11	8425646	0.82	0.98	rs7108993	C	A	0.65	0.55	0.62	0.54						Nanog,Pou5f1,Sox			19 hits	STK33	intronic
11	8428702	0.83	0.99	rs7129564	C	T	0.72	0.56	0.62	0.54						6 altered motifs			18 hits	STK33	intronic
11	8428712	0.83	0.99	rs7118189	T	C	0.72	0.56	0.62	0.54						5 altered motifs			18 hits	STK33	intronic
11	8428746	0.83	0.99	rs7128727	G	A	0.65	0.54	0.62	0.54						5 altered motifs			19 hits	STK33	intronic
11	8435690	0.97	0.99	rs10769907	G	A	0.6	0.5	0.54	0.49						5 altered motifs			19 hits	STK33	intronic
11	8437202	0.97	0.99	rs1374262	G	A	0.62	0.5	0.54	0.49						12 altered motifs			19 hits	STK33	intronic
11	8439350	0.96	0.99	rs10840047	G	A	0.49	0.48	0.54	0.49						Hoxa13,Hoxc10,TCF4			20 hits	STK33	intronic
11	8439631	0.95	0.99	rs7112153	T	C	0.62	0.49	0.55	0.49						Pax-4,RREB-1,SREBP		1 hit	18 hits	STK33	intronic
11	8441172	0.97	1	rs7127684	G	A	0.48	0.48	0.54	0.49								1 hit	20 hits	STK33	intronic
11	8441560	0.95	1	rs11041924	C	T	0.62	0.49	0.54	0.49						Nanog,Rad21			23 hits	STK33	intronic
11	8442075	0.97	1	rs7101471	G	A	0.48	0.48	0.54	0.49			6 tissues	ESDR,GI,BLD		Cdx2,Hoxb9,Hoxc10			19 hits	STK33	intronic
11	8442404	0.97	1	rs2044463	G	A	0.62	0.49	0.54	0.49			6 tissues	11 tissues		6 altered motifs			20 hits	STK33	intronic
11	8444890	0.96	1	rs3969875	C	T	0.61	0.48	0.54	0.49						Foxq1			20 hits	STK33	intronic
11	8453633	0.99	1	rs10840051	G	C	0.7	0.51	0.54	0.5						Nr2f2			23 hits	STK33	intronic
11	8456998	0.99	1	rs7935708	C	A	0.61	0.49	0.54	0.5						Evi-1,HDAC2,Nanog			20 hits	STK33	intronic
11	8459172	0.99	1	rs6578968	G	T	0.63	0.49	0.54	0.5						11 altered motifs			20 hits	STK33	intronic
11	8461788	0.99	1	rs1900273	G	A	0.7	0.51	0.54	0.5						Egr-1,Zbtb3		1 hit	23 hits	STK33	intronic
11	8462542	1	1	rs10769908	C	T	0.7	0.51	0.54	0.5						13 altered motifs	1 hit	1 hit	23 hits	STK33	intronic
11	8463349	0.98	1	rs7120065	C	T	0.69	0.5	0.54	0.51									21 hits	STK33	intronic
11	8465103	1	-1	rs2871753	A	T	0.3	0.5	0.46	0.5						Sox			23 hits	STK33	intronic
11	8465299	0.95	-1	rs935370	G	T	0.59	0.52	0.51	0.51				SKIN		8 altered motifs			20 hits	STK33	intronic
11	8466419	1	-1	rs7924753	G	A	0.31	0.49	0.46	0.5						BAF155			23 hits	STK33	intronic
11	8467444	0.99	0.99	rs6578969	G	A	0.63	0.49	0.54	0.5						Pax-2			20 hits	STK33	intronic
11	8470580	0.98	-0.99	rs7949017	C	T	0.3	0.49	0.46	0.5						Evi-1,GATA			23 hits	STK33	intronic
11	8472798	0.97	-0.99	rs10840055	C	T	0.3	0.49	0.46	0.5				IPSC		Irf			23 hits	STK33	intronic
11	8474150	0.98	-0.99	rs10743072	G	C,T	0.3	0.49	0.46	0.5									23 hits	STK33	intronic
11	8475064	0.98	-0.99	rs2289921	G	C	0.3	0.49	0.46	0.5						11 altered motifs			23 hits	STK33	5'-UTR
11	8476517	0.98	-0.99	rs10840056	A	C	0.3	0.5	0.45	0.5						Pou2f2,XBP-1,p300			22 hits	STK33	intronic
11	8476852	0.98	-0.99	rs10840058	G	T	0.3	0.49	0.46	0.5						En-1,Gfi1,SRF			23 hits	STK33	intronic
11	8477690	0.97	-0.99	rs60841303	ATTCTT	A	0.3	0.49	0.45	0.5						4 altered motifs			22 hits	STK33	intronic
11	8477859	0.98	-0.99	rs10769910	T	C	0.3	0.49	0.46	0.5				BLD	BATF,MEF2A	Pou2f2			23 hits	STK33	intronic
11	8478498	0.98	-0.99	rs10840060	A	C	0.3	0.5	0.46	0.5						6 altered motifs			22 hits	STK33	intronic
11	8479449	0.96	-0.99	rs11041944	G	A	0.3	0.49	0.46	0.51						6 altered motifs			22 hits	STK33	intronic
11	8482196	0.97	0.99	rs725502	C	T	0.7	0.51	0.54	0.5						AP-4,HEN1		1 hit	23 hits	STK33	intronic
11	8483307	0.98	0.99	rs2028882	A	C	0.7	0.51	0.55	0.5						DMRT7,Irf			23 hits	STK33	intronic
11	8488752	0.97	0.99	rs7939731	T	G	0.69	0.51	0.54	0.5				CRVX		Evi-1,Irf,STAT			23 hits	STK33	intronic
11	8490062	0.96	0.98	rs10743074	T	C	0.69	0.51	0.55	0.5						Zfp410			22 hits	STK33	intronic
11	8490734	0.96	0.98	rs12576736	A	C	0.7	0.51	0.55	0.5				THYM		4 altered motifs			22 hits	STK33	intronic
11	8491047	0.97	0.98	rs11493772	T	C	0.69	0.51	0.55	0.5						CHOP::CEBPalpha			23 hits	STK33	intronic
11	8493921	0.93	0.97	rs11041950	A	T	0.69	0.5	0.54	0.5									22 hits	STK33	intronic
11	8493986	0.87	0.98	rs11041951	C	A	0.68	0.49	0.52	0.48									21 hits	STK33	intronic
11	8495653	0.93	0.97	rs77989806	A	G	0.69	0.5	0.55	0.5						12 altered motifs			15 hits	STK33	intronic
11	8498672	0.92	0.97	rs7104288	A	G	0.7	0.5	0.54	0.49						GATA,HEY1,p300			20 hits	STK33	intronic
11	8500600	0.93	0.97	rs10840062	A	C	0.7	0.5	0.55	0.5						HNF6			22 hits	STK33	intronic
11	8500635	0.94	0.97	rs10840063	T	C	0.7	0.5	0.55	0.5						CHOP::CEBPalpha,Ik-2,Pitx2			22 hits	STK33	intronic
11	8503426	0.92	0.97	rs7949988	T	C	0.68	0.51	0.53	0.49						Foxp1,Sox			21 hits	STK33	intronic
11	8503984	0.95	0.98	rs7947670	A	C,T	0.7	0.51	0.54	0.5			GI	LNG,GI,OVRY					23 hits	STK33	intronic
11	8505096	0.95	0.97	rs10840065	A	G	0.7	0.51	0.55	0.5						9 altered motifs			23 hits	STK33	intronic
11	8508291	0.83	0.97	rs7931044	C	A,T	0.58	0.49	0.55	0.47									24 hits	STK33	intronic
11	8508378	0.83	0.97	rs7945659	A	T	0.59	0.49	0.55	0.47						ZEB1			23 hits	STK33	intronic
11	8508671	0.83	0.97	rs67257872	A	G	0.59	0.49	0.55	0.47									23 hits	STK33	intronic
11	8510911	0.95	0.98	rs7117945	C	T	0.7	0.51	0.55	0.5						LRH1			23 hits	STK33	intronic
11	8512334	0.95	0.98	rs10708508	CA	C	0.67	0.51	0.54	0.5						6 altered motifs			23 hits	STK33	intronic
11	8513056	0.95	0.98	rs10444244	T	C	0.7	0.51	0.55	0.5						Sox			23 hits	STK33	intronic
11	8513067	0.95	0.98	rs10444316	G	A	0.69	0.51	0.55	0.5									23 hits	STK33	intronic
11	8523938	0.82	0.97	rs7950870	C	T	0.66	0.49	0.55	0.47									22 hits	STK33	intronic
11	8528076	0.92	0.96	rs11041962	C	T	0.7	0.5	0.55	0.5			4 tissues	4 tissues		Pou3f2,RBP-Jkappa			23 hits	STK33	intronic
11	8536786	0.93	0.96	rs7131358	G	C	0.69	0.5	0.55	0.5						14 altered motifs			23 hits	STK33	intronic
11	8537294	0.93	0.96	rs7104646	G	T	0.69	0.5	0.55	0.5						RFX5			22 hits	STK33	intronic
11	8538148	0.92	0.96	rs2044464	G	A	0.69	0.5	0.55	0.5						CHOP::CEBPalpha			22 hits	STK33	intronic
11	8539024	0.93	0.96	rs10743076	C	A	0.69	0.5	0.55	0.5						Pou1f1			22 hits	STK33	intronic
11	8542879	0.87	0.96	rs2015629	A	T	0.7	0.52	0.55	0.51						25 altered motifs			18 hits	STK33	intronic
11	8544314	0.92	0.97	rs141882264	A	11-mer	0.68	0.48	0.54	0.49						9 altered motifs			23 hits	STK33	intronic
11	8544782	0.95	0.97	rs1446463	G	A	0.69	0.51	0.55	0.5						Foxj2,GR			23 hits	STK33	intronic
11	8544796	0.95	0.97	rs1446462	C	T	0.69	0.51	0.55	0.5						Ets,Foxj1,TCF11::MafG			23 hits	STK33	intronic
11	8547395	0.94	0.97	rs11041974	C	T	0.64	0.5	0.55	0.5						6 altered motifs			23 hits	STK33	intronic
11	8547813	0.9	0.97	rs10840072	T	C	0.62	0.48	0.54	0.49									20 hits	STK33	intronic
11	8554655	0.93	0.96	rs10769914	A	G	0.64	0.5	0.55	0.5						MZF1::1-4			23 hits	STK33	intronic
11	8555689	0.91	0.96	rs9734055	C	A	0.63	0.5	0.55	0.5						18 altered motifs			23 hits	STK33	intronic
11	8556603	0.92	0.96	rs11041978	T	C	0.63	0.5	0.55	0.5						Cdc5,Mef2		1 hit	24 hits	STK33	intronic
11	8556983	0.93	0.96	rs9704586	T	G	0.63	0.5	0.55	0.5						Smad			23 hits	STK33	intronic
11	8557189	0.92	0.96	rs9704806	G	T	0.63	0.5	0.55	0.5						4 altered motifs			24 hits	STK33	intronic
11	8557224	0.91	0.96	rs9704807	G	C	0.62	0.5	0.54	0.51						Pax-5			23 hits	STK33	intronic
		0.88	0.96	rs79913421	G	A	0.63	0.49	0.55	0.49						7 altered motifs			15 hits	STK33	intronic
11	8557534	0.86	0.94	rs11041980	T	A	0.38	0.48	0.5	0.49						GATA			22 hits	STK33	intronic
11	8557661	0.89	0.96	rs11041981	T	C	0.38	0.48	0.5	0.49						Irx,Pou1f1,Pou3f3			22 hits	STK33	intronic
11	8559072	0.92	0.96	rs11041983	A	G	0.63	0.5	0.55	0.5						AP-3,HNF4			23 hits	STK33	intronic
11	8561137	0.93	0.96	rs11041985	A	G	0.63	0.5	0.55	0.5									23 hits	STK33	intronic
11	8563837	0.9	0.96	rs9300090	G	A	0.93	0.52	0.55	0.51						HNF1,PRDM1			22 hits	STK33	intronic
11	8564068	0.89	0.96	rs11041990	G	T	0.48	0.49	0.5	0.49									23 hits	STK33	intronic
11	8564142	0.89	0.96	rs9737312	T	G	0.4	0.48	0.5	0.49									22 hits	STK33	intronic
11	8565225	0.89	0.96	rs9705083	G	A	0.4	0.48	0.5	0.49						Elf5,Ets			23 hits	STK33	intronic
11	8567276	0.91	0.96	rs9300091	G	A	0.63	0.5	0.53	0.5			BRST, SKIN	BLD,BLD		4 altered motifs		2 hits	23 hits	STK33	intronic
11	8568101	0.91	0.96	rs9736791	A	G	0.6	0.49	0.55	0.5			9 tissues	CRVX,BRN,SKIN		5 altered motifs			23 hits	STK33	intronic
11	8568945	0.92	0.96	rs9300092	G	A	0.64	0.5	0.54	0.5								1 hit	23 hits	STK33	intronic
11	8569278	0.93	0.96	rs9300093	T	G	0.63	0.5	0.55	0.5						Osf2		1 hit	23 hits	STK33	intronic
		0.88	0.96	rs75307944	C	G	0.63	0.48	0.54	0.49				KID		9 altered motifs			15 hits	STK33	intronic
11	8574105	0.88	0.96	rs9737401	C	T	0.63	0.49	0.54	0.49				KID		7 altered motifs			23 hits	STK33	intronic
11	8574936	0.93	0.96	rs9705253	A	T	0.63	0.5	0.55	0.5					CEBPB	LUN-1,SP1,TCF4			23 hits	STK33	intronic
11	8575007	0.89	0.96	rs11041993	T	C	0.45	0.48	0.49	0.49				OVRY	CEBPB	CEBPB,CEBPD,Nrf1			23 hits	STK33	intronic
11	8575902	0.93	0.96	rs10769915	C	G	0.63	0.5	0.55	0.5						GR,Znf143		1 hit	24 hits	STK33	intronic
11	8576319	0.89	0.96	rs11041994	C	A	0.49	0.48	0.5	0.49				HRT		FAC1,Foxo		1 hit	24 hits	STK33	intronic
11	8576667	0.93	0.96	rs10769916	G	A	0.63	0.5	0.55	0.5						Cart1,DMRT3,Mef2		1 hit	24 hits	STK33	intronic
11	8576686	0.89	0.96	rs11041995	A	G	0.49	0.49	0.5	0.49									23 hits	STK33	intronic
11	8578329	0.92	-0.96	rs10160430	G	T	0.37	0.5	0.45	0.5					SETDB1	Mef2,Nkx6-1,TEF		1 hit	24 hits	STK33	intronic
11	8578846	0.93	-0.96	rs10160805	C	T	0.37	0.5	0.44	0.5						Gfi1,Irf,PU.1			24 hits	STK33	intronic
11	8579663	0.93	-0.96	rs10840077	A	T	0.37	0.5	0.44	0.5						Irf			24 hits	STK33	intronic
11	8580469	0.88	-0.96	rs11041997	G	A	0.52	0.51	0.49	0.51						CAC-binding-protein,LXR,Nanog			23 hits	STK33	intronic
11	8583046	0.92	-0.96	rs4929949	T	C	0.37	0.5	0.45	0.5						NF-Y	1 hit	2 hits	24 hits	STK33	intronic
11	8584192	0.93	-0.96	rs11041999	T	C	0.38	0.51	0.45	0.5			6 tissues	7 tissues		Mef2			24 hits	STK33	intronic
11	8585826	0.89	-0.95	rs10840080	G	A	0.36	0.5	0.43	0.5						PLAG1,Zfx			23 hits	STK33	intronic
11	8587089	0.88	-0.96	rs10840083	G	A	0.51	0.52	0.5	0.51				BRST	BATF,EBF1,PU1	5 altered motifs			23 hits	STK33	intronic
11	8587727	0.91	-0.96	rs10840084	G	A	0.37	0.5	0.45	0.5								1 hit	24 hits	STK33	intronic
11	8588163	0.88	-0.96	rs10769918	T	C	0.63	0.53	0.5	0.51				ESDR,IPSC	SRF	24 altered motifs			23 hits	STK33	intronic
11	8590453	0.91	-0.96	rs4418812	A	G	0.37	0.5	0.45	0.5		ESDR				4 altered motifs			24 hits	STK33	intronic
11	8592402	0.88	-0.96	rs10840085	A	G	0.52	0.52	0.5	0.51						8 altered motifs			23 hits	STK33	intronic
11	8594085	0.86	-0.94	rs7934396	C	G	0.39	0.51	0.44	0.51		24 tissues		22 tissues	RFX5	11 altered motifs			24 hits	STK33
11	8594392	0.85	-0.95	rs4620720	G	A	0.54	0.52	0.48	0.51		24 tissues		21 tissues	8 bound proteins	8 altered motifs			24 hits	102bp 5' of STK33
11	8594708	0.88	-0.95	rs10840087	G	A	0.36	0.5	0.44	0.51				7 tissues		HNF1,Pou2f2,Pou3f2			22 hits	418bp 5' of STK33
11	8595099	0.88	-0.95	rs11042002	T	C	0.36	0.5	0.44	0.51		6 tissues	ESC, ESDR, BRN			GLI			23 hits	809bp 5' of STK33
11	8596003	0.85	-0.95	rs4244804	C	T	0.54	0.52	0.48	0.51		ESDR							24 hits	1.7kb 5' of STK33
11	8598462	0.85	-0.95	rs4475924	T	C	0.44	0.51	0.48	0.51				BLD		AhR::Arnt,Arnt,Nanog			22 hits	4.2kb 5' of STK33
11	8598491	0.85	-0.95	rs4612809	T	C	0.44	0.51	0.48	0.51				BLD		Cdx2,Sox			22 hits	4.2kb 5' of STK33
11	8599193	0.84	-0.94	rs6484485	A	G	0.44	0.51	0.48	0.51									22 hits	4.9kb 5' of STK33
11	8599596	0.84	-0.94	rs10769921	G	A	0.44	0.51	0.48	0.51						Hdx,SIX5,TCF11::MafG			22 hits	5.3kb 5' of STK33
11	8600205	0.84	-0.94	rs10769922	G	A	0.45	0.51	0.48	0.51						Pax-4			22 hits	5.9kb 5' of STK33
11	8601646	0.87	-0.94	rs10769924	C	A	0.35	0.5	0.43	0.5				BLD		Smad3,p53		2 hits	22 hits	7.4kb 5' of STK33
11	8602038	0.84	-0.94	rs10769925	C	T	0.44	0.51	0.48	0.51				ESDR,GI		Nrf-2			22 hits	7.7kb 5' of STK33
11	8602127	0.84	-0.94	rs10769926	C	A	0.44	0.51	0.48	0.51						22 altered motifs			22 hits	7.8kb 5' of STK33
11	8602553	0.8	-0.9	rs10743081	T	G	0.44	0.5	0.48	0.5						Nanog			21 hits	8.3kb 5' of STK33
11	8603282	0.81	-0.91	rs10840091	C	T	0.45	0.5	0.47	0.5									21 hits	8.8kb 3' of TRIM66
11	8603381	0.82	-0.91	rs61314957	TA	T	0.44	0.51	0.48	0.51						10 altered motifs			22 hits	8.7kb 3' of TRIM66
11	8603549	0.87	-0.94	rs4929942	A	G	0.35	0.5	0.43	0.5						5 altered motifs		1 hit	22 hits	8.5kb 3' of TRIM66
11	8603807	0.84	-0.94	rs4929943	G	A	0.44	0.51	0.49	0.51			9 tissues	5 tissues				1 hit	22 hits	8.2kb 3' of TRIM66
11	8603894	0.84	-0.94	rs4929944	C	T	0.44	0.51	0.49	0.51		GI, BLD	11 tissues	11 tissues		Mtf1			22 hits	8.1kb 3' of TRIM66
11	8603904	0.84	-0.94	rs4929945	C	T	0.44	0.51	0.49	0.51		GI, BLD	11 tissues	12 tissues		GR,Gm397,Mtf1			22 hits	8.1kb 3' of TRIM66
Query SNP: rs555621 and variants with r2 >= 0.8
chr	pos (hg38)	LD	LD	variant	Ref	Alt	AFR	AMR	ASN	EUR	SiPhy	Promoter	Enhancer	DNAse	Proteins	Motifs	NHGRI/EBI	GRASP QTL	Selected eQTL	GENCODE	dbSNP
		(r²)	(D')				freq	freq	freq	freq	cons	histone marks	histone marks		bound	changed	GWAS hits	hits	hits	genes	func annot
11	30193166	0.84	0.97	rs961605	G	A	0.7	0.38	0.64	0.4									5 hits	38kb 5' of FSHB
11	30194459	0.86	0.97	rs632939	T	C	0.54	0.38	0.65	0.4						PU.1,STAT			8 hits	37kb 5' of FSHB
11	30195456	0.86	0.97	rs574096	A	T	0.73	0.39	0.65	0.4		HRT		HRT,KID		4 altered motifs			5 hits	36kb 5' of FSHB
11	30201090	0.88	0.99	rs622744	T	C	0.58	0.38	0.65	0.4				BRN,BLD					7 hits	30kb 5' of FSHB
11	30202314	0.88	0.99	rs606651	C	A	0.58	0.38	0.65	0.4						Foxj2,Irf			7 hits	29kb 5' of FSHB
11	30202319	0.88	0.99	rs606642	G	A	0.54	0.38	0.65	0.4						9 altered motifs			6 hits	29kb 5' of FSHB
11	30203623	0.88	0.99	rs1716021	G	C	0.58	0.38	0.65	0.4						5 altered motifs			7 hits	27kb 5' of FSHB
11	30204739	0.9	0.99	rs683054	T	C	0.57	0.47	0.69	0.4						19 altered motifs			7 hits	26kb 5' of FSHB
11	30205987	0.9	1	rs568394	C	T	0.61	0.48	0.69	0.4						Ets,RFX5			7 hits	25kb 5' of FSHB
11	30206376	0.89	1	rs655183	A	T	0.54	0.38	0.65	0.4				BLD,BLD	PU1	Irf			7 hits	25kb 5' of FSHB
11	30206717	0.9	1	rs653518	C	T	0.57	0.47	0.69	0.4			BLD	BLD		PPAR,PU.1			7 hits	24kb 5' of FSHB
11	30207687	0.89	1	rs476669	C	A	0.53	0.38	0.65	0.4									7 hits	23kb 5' of FSHB
11	30208669	0.9	1	rs1716025	G	A	0.57	0.47	0.69	0.4									7 hits	22kb 5' of FSHB
11	30210834	1	1	rs494779	C	T	0.57	0.5	0.69	0.42						4 altered motifs			6 hits	20kb 5' of FSHB
11	30211068	1	1	rs492828	G	A	0.57	0.5	0.69	0.42									6 hits	20kb 5' of FSHB
11	30212847	0.99	1	rs601681	C	T	0.54	0.4	0.65	0.42						Pou3f2			6 hits	18kb 5' of FSHB
11	30212885	1	1	rs601640	G	A	0.57	0.5	0.69	0.42						4 altered motifs			6 hits	18kb 5' of FSHB
11	30213059	0.98	1	rs600768	C	T	0.75	0.51	0.69	0.43						p300			5 hits	18kb 5' of FSHB
11	30213156	0.99	1	rs600333	G	A	0.65	0.51	0.69	0.43						Pbx-1			6 hits	18kb 5' of FSHB
11	30213235	0.98	1	rs540948	T	C	0.75	0.51	0.69	0.43						11 altered motifs			5 hits	18kb 5' of FSHB
11	30213950	0.98	0.99	rs586326	G	A	0.54	0.4	0.65	0.42						5 altered motifs			6 hits	17kb 5' of FSHB
11	30214997	1	1	rs555621	T	C	0.59	0.5	0.69	0.42									7 hits	16kb 5' of FSHB
11	30215971	0.99	1	rs664147	C	T	0.54	0.41	0.65	0.42				OVRY		11 altered motifs			6 hits	15kb 5' of FSHB
11	30217285	1	1	rs621448	T	A	0.57	0.49	0.69	0.42									6 hits	14kb 5' of FSHB
11	30217736	0.9	1	rs553406	A	G	0.57	0.52	0.69	0.45									7 hits	13kb 5' of FSHB
11	30217806	0.9	1	rs553190	C	T	0.57	0.52	0.69	0.45						4 altered motifs			7 hits	13kb 5' of FSHB
11	30217923	0.89	0.99	rs618611	G	A	0.54	0.43	0.65	0.45				HRT					7 hits	13kb 5' of FSHB
11	30218670	0.9	1	rs523875	C	T	0.57	0.52	0.69	0.45						GR			7 hits	12kb 5' of FSHB
11	30219282	0.87	0.99	rs518357	C	T	0.53	0.43	0.65	0.45									8 hits	12kb 5' of FSHB
11	30219485	0.87	1	rs590833	G	A	0.57	0.52	0.69	0.46						8 altered motifs			8 hits	12kb 5' of FSHB
11	30220184	0.88	1	rs489096	C	T	0.57	0.52	0.69	0.46				THYM					8 hits	11kb 5' of FSHB
11	30220778	0.88	1	rs572883	C	T	0.57	0.52	0.69	0.46						STAT			8 hits	10kb 5' of FSHB
11	30221700	0.88	1	rs543401	T	G	0.57	0.52	0.69	0.46				ADRL		AP-1,Nkx2			8 hits	9.3kb 5' of FSHB
11	30226339	0.87	0.99	rs939433	C	T	0.54	0.43	0.65	0.45						4 altered motifs			8 hits	4.7kb 5' of FSHB
11	30226612	0.83	0.95	rs10676915	A	AAAG	0.74	0.53	0.69	0.45						5 altered motifs			4 hits	4.4kb 5' of FSHB
11	30226845	0.88	1	rs1630084	G	A	0.57	0.52	0.69	0.46									8 hits	4.2kb 5' of FSHB
11	30227279	0.88	1	rs1782509	C	T	0.57	0.52	0.69	0.46						5 altered motifs			8 hits	3.7kb 5' of FSHB
11	30227537	0.87	1	rs1716024	C	T	0.74	0.54	0.69	0.46						Crx			7 hits	3.5kb 5' of FSHB
11	30227975	0.88	1	rs1716023	T	C	0.57	0.53	0.69	0.46									8 hits	3kb 5' of FSHB
11	30228003	0.88	1	rs1782510	A	C	0.57	0.52	0.69	0.46						9 altered motifs			9 hits	3kb 5' of FSHB
11	30228630	0.88	1	rs1716022	C	T	0.57	0.53	0.69	0.46				IPSC	NRSF	RP58			8 hits	2.4kb 5' of FSHB
11	30228812	0.88	1	rs537263	T	C	0.57	0.52	0.69	0.46					NRSF	Duxl,RFX5			8 hits	2.2kb 5' of FSHB
11	30228932	0.88	1	rs538236	G	A	0.56	0.52	0.69	0.46						PLAG1			8 hits	2.1kb 5' of FSHB
11	30229021	0.87	0.99	rs654669	T	C	0.53	0.43	0.64	0.45						4 altered motifs			8 hits	2kb 5' of FSHB
11	30229804	0.87	1	rs640748	A	C	0.59	0.52	0.69	0.46						Maf,Nrf-2,Pou3f3			8 hits	1.2kb 5' of FSHB
11	30230078	0.88	1	rs639403	C	T	0.57	0.52	0.69	0.46				ADRL,GI					8 hits	937bp 5' of FSHB
11	30231642	0.87	0.99	rs550312	T	G	0.54	0.43	0.65	0.45						Hdx			8 hits	FSHB	intronic
11	30231771	0.87	0.99	rs611246	A	T	0.54	0.43	0.65	0.45				ESDR		HDAC2,p300			8 hits	FSHB	intronic
11	30232094	0.88	1	rs609896	T	C	0.57	0.52	0.69	0.46				KID		4 altered motifs			8 hits	FSHB	intronic
11	30232721	0.86	0.98	rs580646	T	G	0.53	0.43	0.65	0.45						11 altered motifs			8 hits	FSHB	intronic
11	30233003	0.87	0.99	rs595496	T	C	0.53	0.43	0.65	0.45						6 altered motifs			7 hits	FSHB	intronic
11	30233136	0.85	1	rs594982	A	C	0.74	0.53	0.69	0.47						9 altered motifs			7 hits	FSHB	intronic
11	30233638	0.87	1	rs6169	C	T	0.74	0.53	0.69	0.46						STAT,ZEB1			7 hits	FSHB	synonymous
11	30234276	0.88	1	rs506197	A	G	0.57	0.53	0.69	0.46						FAC1,Foxj2,Sox			8 hits	FSHB	3'-UTR
11	30234320	0.88	1	rs506306	C	G	0.57	0.53	0.69	0.46									8 hits	FSHB	3'-UTR
11	30234435	0.88	1	rs676349	A	G	0.56	0.53	0.69	0.46									8 hits	FSHB	3'-UTR
11	30235575	0.87	1	rs560078	A	G	0.59	0.53	0.69	0.46						NF-AT			8 hits	313bp 3' of FSHB
11	30237223	0.87	1	rs626869	C	T	0.57	0.52	0.69	0.46						4 altered motifs			8 hits	2kb 3' of FSHB
11	30237442	0.86	0.99	rs615577	G	A	0.57	0.52	0.69	0.46						EWSR1-FLI1,PU.1			9 hits	2.2kb 3' of FSHB
11	30239668	0.83	0.96	rs7126848	C	T	0.59	0.52	0.69	0.45						5 altered motifs			7 hits	4.4kb 3' of FSHB
11	30240363	0.86	0.99	rs622356	A	C	0.57	0.52	0.69	0.46						8 altered motifs			8 hits	5.1kb 3' of FSHB
Query SNP: rs11031010 and variants with r2 >= 0.8
chr	pos (hg38)	LD	LD	variant	Ref	Alt	AFR	AMR	ASN	EUR	SiPhy	Promoter	Enhancer	DNAse	Proteins	Motifs	NHGRI/EBI	GRASP QTL	Selected eQTL	GENCODE	dbSNP
		(r²)	(D')				freq	freq	freq	freq	cons	histone marks	histone marks		bound	changed	GWAS hits	hits	hits	genes	func annot
11	30218631	1	1	rs11031010	C	A	0.03	0.13	0.04	0.14		BRN				4 altered motifs			8 hits	12kb 5' of FSHB
11	30220740	0.84	1	rs74485684	T	C	0.05	0.13	0.04	0.17						10 altered motifs			7 hits	10kb 5' of FSHB
11	30230805	0.98	1	rs10835638	G	T	0.03	0.13	0.04	0.14						10 altered motifs			8 hits	210bp 5' of FSHB
Query SNP: rs1782507 and variants with r2 >= 0.8
chr	pos (hg38)	LD	LD	variant	Ref	Alt	AFR	AMR	ASN	EUR	SiPhy	Promoter	Enhancer	DNAse	Proteins	Motifs	NHGRI/EBI	GRASP QTL	Selected eQTL	GENCODE	dbSNP
		(r²)	(D')				freq	freq	freq	freq	cons	histone marks	histone marks		bound	changed	GWAS hits	hits	hits	genes	func annot
11	30218923	0.98	1	rs521271	T	A	0.82	0.67	0.91	0.67						AFP1,HNF4,Nr2e3			10 hits	12kb 5' of FSHB
11	30222248	0.98	1	rs1782508	C	G	0.65	0.66	0.91	0.67						HDAC2,Zfp410			10 hits	8.8kb 5' of FSHB
11	30222321	1	1	rs1782507	G	T	0.82	0.67	0.91	0.68						5 altered motifs		1 hit	12 hits	8.7kb 5' of FSHB
11	30222688	1	1	rs653452	C	T	0.82	0.67	0.91	0.68						4 altered motifs			12 hits	8.3kb 5' of FSHB
11	30228452	0.85	1	rs7102088	C	T	0.77	0.62	0.91	0.64						5 altered motifs			12 hits	2.6kb 5' of FSHB
11	30244823	0.91	0.96	rs642126	G	A	0.81	0.67	0.91	0.67			7 tissues			4 altered motifs		1 hit	12 hits	9.6kb 3' of FSHB
11	30245491	0.84	0.96	rs515997	T	C	0.77	0.67	0.9	0.65			5 tissues			GATA,TATA			14 hits	10kb 3' of FSHB
11	30249120	0.9	0.96	rs689233	G	A	0.76	0.57	0.87	0.67									11 hits	14kb 3' of FSHB
11	30249859	0.91	0.96	rs675635	C	T	0.81	0.67	0.91	0.67						TCF12			12 hits	15kb 3' of FSHB
11	30250298	0.91	0.96	rs673740	C	T	0.79	0.67	0.91	0.67									11 hits	15kb 3' of FSHB
11	30250679	0.88	0.94	rs645161	A	C	0.76	0.57	0.87	0.68						6 altered motifs		1 hit	12 hits	15kb 3' of FSHB
11	30250826	0.91	-0.95	rs80268289	GAAATT	G	0.18	0.33	0.09	0.32						8 altered motifs			11 hits	16kb 3' of FSHB
11	30253139	0.88	-0.95	rs60781817	G	A	0.19	0.34	0.09	0.33						18 altered motifs			12 hits	18kb 3' of FSHB
11	30253229	0.91	-0.96	rs61179368	A	G	0.19	0.34	0.09	0.33						5 altered motifs			12 hits	18kb 3' of FSHB
11	30253290	0.91	-0.96	rs60968445	A	T	0.19	0.34	0.09	0.33						13 altered motifs			11 hits	18kb 3' of FSHB
11	30253594	0.91	-0.96	rs35458722	T	C	0.02	0.33	0.09	0.33						12 altered motifs			13 hits	18kb 3' of FSHB
11	30253804	0.91	-0.96	rs34487664	T	C	0.21	0.33	0.09	0.33						CDP,DMRT2,Pou1f1			11 hits	19kb 3' of FSHB
11	30257282	0.91	-0.96	rs4531442	A	G	0.21	0.33	0.09	0.33				4 tissues	SIX5	4 altered motifs			11 hits	22kb 3' of FSHB
11	30257721	0.91	-0.96	rs1933345	G	C	0.21	0.33	0.09	0.33						5 altered motifs			11 hits	22kb 3' of FSHB
11	30257807	0.91	-0.96	rs1933346	C	T	0.21	0.33	0.09	0.33								1 hit	11 hits	23kb 3' of FSHB
11	30258062	0.91	-0.96	rs1933347	T	C	0.19	0.34	0.09	0.33						Tel2		1 hit	12 hits	23kb 3' of FSHB
11	30258528	0.91	-0.96	rs7924960	C	T	0.21	0.33	0.09	0.33						GATA			11 hits	23kb 3' of FSHB
11	30259519	0.91	-0.96	rs11031014	T	C	0.21	0.34	0.09	0.33						5 altered motifs			10 hits	24kb 3' of FSHB
11	30260727	0.91	-0.96	rs4244552	C	T	0.22	0.33	0.09	0.33								1 hit	12 hits	25kb 3' of FSHB
11	30261232	0.9	-0.95	rs4267046	A	C	0.19	0.33	0.09	0.32						8 altered motifs			13 hits	26kb 3' of FSHB
11	30263288	0.8	-0.91	rs7941939	C	T	0.2	0.34	0.09	0.32						32 altered motifs			13 hits	28kb 3' of FSHB
11	30263402	0.82	-0.94	rs77966083	T	C	0.19	0.32	0.09	0.31						Irf,T3R			11 hits	28kb 3' of FSHB
11	30264660	0.86	-0.94	rs141011680	T	G	0.21	0.33	0.09	0.32						4 altered motifs			12 hits	29kb 3' of FSHB
11	30265431	0.88	-0.94	rs145052476	T	A	0.17	0.33	0.09	0.32						7 altered motifs			12 hits	30kb 3' of FSHB
11	30265499	0.88	-0.94	rs146494219	A	G	0.18	0.33	0.09	0.32						CDP,Pbx-1			2 hits	30kb 3' of FSHB
11	30265523	0.88	-0.94	rs140992138	G	A	0.18	0.33	0.09	0.32						CEBPB,TATA,TCF12			2 hits	30kb 3' of FSHB
11	30266985	0.83	-0.93	rs140000637	G	A	0.17	0.33	0.09	0.32						LBP-1			12 hits	32kb 3' of FSHB
11	30267964	0.86	-0.93	rs7940387	C	T	0.21	0.33	0.09	0.33						Myc,TCF4			12 hits	33kb 3' of FSHB
11	30268465	0.84	-0.92	rs11031022	G	A	0.2	0.34	0.09	0.33						4 altered motifs			12 hits	33kb 3' of FSHB
11	30269267	0.85	-0.93	rs61886090	G	T	0.22	0.33	0.09	0.33						4 altered motifs			12 hits	34kb 3' of FSHB
11	30270629	0.86	-0.93	rs11031024	G	T	0.21	0.33	0.09	0.33				BRN		11 altered motifs		2 hits	12 hits	35kb 3' of FSHB
11	30270803	0.86	-0.93	rs11031025	G	A	0.21	0.33	0.09	0.33				BRN,BRN		4 altered motifs		1 hit	12 hits	36kb 3' of FSHB
11	30272222	0.83	-0.92	rs4267043	T	A	0.24	0.43	0.13	0.33						5 altered motifs			12 hits	37kb 3' of FSHB
11	30272782	0.86	-0.93	rs10835643	T	C	0.21	0.34	0.09	0.33						21 altered motifs			12 hits	38kb 3' of FSHB
11	30273685	0.86	-0.93	rs4923629	C	T	0.21	0.34	0.09	0.33						Irx,Pou3f2		1 hit	12 hits	38kb 3' of FSHB
11	30275827	0.86	-0.93	rs11031027	T	C	0.21	0.34	0.09	0.33				LNG		5 altered motifs		1 hit	13 hits	41kb 3' of FSHB
11	30276262	0.84	-0.93	rs7108615	T	C	0.22	0.44	0.13	0.33						HES1,Maf		1 hit	13 hits	41kb 3' of FSHB
11	30280060	0.83	-0.92	rs12363576	G	A	0.21	0.34	0.09	0.33								1 hit	12 hits	43kb 5' of C11orf46
11	30280321	0.83	-0.92	rs4923631	T	C	0.22	0.34	0.09	0.33						Pbx3			12 hits	43kb 5' of C11orf46
11	30280476	0.83	-0.92	rs4923632	C	A	0.19	0.34	0.09	0.33								1 hit	13 hits	43kb 5' of C11orf46
11	30281376	0.83	-0.92	rs11031028	G	A	0.22	0.33	0.09	0.33			BLD, THYM			4 altered motifs			12 hits	42kb 5' of C11orf46
11	30281896	0.83	-0.92	rs4359180	A	G	0.21	0.33	0.09	0.33		BLD	BRST, BLD, THYM	BLD		5 altered motifs		1 hit	11 hits	41kb 5' of C11orf46
11	30282908	0.83	-0.92	rs11031030	T	C	0.22	0.34	0.09	0.33						9 altered motifs			11 hits	40kb 5' of C11orf46
11	30283179	0.82	-0.92	rs11031032	G	C	0.24	0.43	0.13	0.33						Irf,Sox			11 hits	40kb 5' of C11orf46
11	30290972	0.82	-0.92	rs35665615	C	A	0.2	0.34	0.09	0.33						9 altered motifs			13 hits	32kb 5' of C11orf46
11	30291196	0.82	-0.92	rs12805098	T	C	0.19	0.34	0.09	0.33									13 hits	32kb 5' of C11orf46
11	30293038	0.82	-0.92	rs12793271	G	A	0.19	0.34	0.09	0.33						6 altered motifs			13 hits	30kb 5' of C11orf46
11	30293524	0.82	-0.92	rs61886116	G	T	0.02	0.34	0.09	0.33						4 altered motifs			12 hits	30kb 5' of C11orf46
11	30297173	0.82	-0.92	rs11031041	G	C	0.19	0.34	0.09	0.33						Foxm1,GATA			13 hits	26kb 5' of C11orf46
11	30297885	0.82	-0.92	rs61626579	C	T	0.19	0.34	0.09	0.33						GR			13 hits	25kb 5' of C11orf46
11	30305615	0.82	-0.92	rs12361937	G	A	0.19	0.34	0.09	0.33						Ets,TATA			13 hits	17kb 5' of C11orf46
11	30306434	0.82	-0.92	rs59475325	C	T	0.19	0.34	0.09	0.33						5 altered motifs			13 hits	17kb 5' of C11orf46
11	30309416	0.82	-0.92	rs7125524	G	A	0.19	0.34	0.09	0.33						Pou2f2,Sox			13 hits	14kb 5' of C11orf46
11	30311677	0.82	0.92	rs1222204	T	C	0.81	0.66	0.91	0.67						Hmx,Nkx2,Nkx3			13 hits	11kb 5' of C11orf46
11	30314787	0.82	0.92	rs1222203	A	G	0.81	0.66	0.91	0.67			FAT	20 tissues	CTCF,RAD21,SMC3			1 hit	13 hits	8.3kb 5' of C11orf46
11	30315066	0.82	0.92	rs1222202	G	A	0.81	0.66	0.91	0.67						Cdx2,Evi-1,Rad21			13 hits	8kb 5' of C11orf46
11	30322378	0.81	0.91	rs1222220	C	A	0.78	0.57	0.87	0.67		17 tissues	20 tissues	BLD,BRN		Nr2e3,Roaz		1 hit	13 hits	672bp 5' of C11orf46
11	30323214	0.82	0.92	rs1222218	A	G	0.8	0.66	0.91	0.67		24 tissues		49 tissues	19 bound proteins	11 altered motifs		1 hit	13 hits	C11orf46	intronic
		0.82	0.92	rs58336049	A	G	0.8	0.66	0.91	0.67		24 tissues		47 tissues	18 bound proteins	Rad21,Roaz			2 hits	C11orf46	intronic
11	30328146	0.81	0.91	rs201512844	TA	T	0.8	0.66	0.9	0.67			4 tissues			13 altered motifs			13 hits	C11orf46	intronic
11	30328638	0.8	0.89	rs1717774	G	C	0.8	0.65	0.91	0.68			10 tissues			Foxa,HNF1,TCF12			11 hits	C11orf46	intronic
11	30334510	0.81	0.9	rs1222205	A	G	0.81	0.66	0.91	0.67						6 altered motifs			13 hits	C11orf46	intronic
11	30342180	0.82	0.91	rs1765141	A	G	0.8	0.65	0.91	0.67				OVRY		10 altered motifs		1 hit	13 hits	4kb 3' of C11orf46
11	30344019	0.82	0.92	rs1228479	C	T	0.77	0.56	0.87	0.67			BLD			7 altered motifs			13 hits	5.8kb 3' of C11orf46
Query SNP: rs1544410 and variants with r2 >= 0.8
chr	pos (hg38)	LD	LD	variant	Ref	Alt	AFR	AMR	ASN	EUR	SiPhy	Promoter	Enhancer	DNAse	Proteins	Motifs	NHGRI/EBI	GRASP QTL	Selected eQTL	GENCODE	dbSNP
		(r²)	(D')				freq	freq	freq	freq	cons	histone marks	histone marks		bound	changed	GWAS hits	hits	hits	genes	func annot
12	47844974	0.97	0.99	rs731236	A	G	0.27	0.28	0.07	0.4			17 tissues	ADRL					1 hit	VDR	synonymous
12	47846052	1	1	rs1544410	C	T	0.28	0.27	0.07	0.4						4 altered motifs		2 hits	2 hits	VDR	intronic
12	47852045	0.99	0.99	rs7975128	G	A	0.27	0.27	0.08	0.4			12 tissues	HRT		GATA			1 hit	VDR	intronic
12	47855476	0.99	1	rs11168265	C	T	0.28	0.27	0.08	0.4						E2F,Zbtb3				VDR	intronic
Query SNP: rs2241423 and variants with r2 >= 0.8
chr	pos (hg38)	LD	LD	variant	Ref	Alt	AFR	AMR	ASN	EUR	SiPhy	Promoter	Enhancer	DNAse	Proteins	Motifs	NHGRI/EBI	GRASP QTL	Selected eQTL	GENCODE	dbSNP
		(r²)	(D')				freq	freq	freq	freq	cons	histone marks	histone marks		bound	changed	GWAS hits	hits	hits	genes	func annot
15	67641554	0.8	0.95	rs28735117	C	T	0.13	0.41	0.5	0.26					CTCF	Cart1,Foxm1			16 hits	MAP2K5	intronic
15	67645996	0.8	0.95	rs7172055	G	C	0.22	0.42	0.59	0.26				GI		9 altered motifs			16 hits	MAP2K5	intronic
15	67680570	0.8	0.95	rs11857017	A	G	0.21	0.41	0.5	0.26			FAT	BLD	KAP1	14 altered motifs			13 hits	MAP2K5	intronic
15	67681327	0.8	0.95	rs13380201	A	G	0.21	0.42	0.5	0.26				CRVX					14 hits	MAP2K5	intronic
15	67695463	0.8	0.95	rs4331293	A	G	0.19	0.42	0.5	0.26						ATF3		2 hits	14 hits	MAP2K5	intronic
15	67724617	0.8	0.95	rs4776964	T	G	0.2	0.42	0.5	0.26			BLD, THYM			4 altered motifs			14 hits	MAP2K5	intronic
15	67750719	0.91	0.96	rs8028313	C	G	0.36	0.42	0.5	0.23			5 tissues	IPSC		5 altered motifs	2 hits		18 hits	MAP2K5	intronic
15	67751540	0.85	0.98	rs3784707	A	C	0.06	0.39	0.59	0.21						GATA,TAL1			20 hits	MAP2K5	intronic
15	67761243	0.98	0.99	rs61101319	TC	T	0.28	0.42	0.5	0.23			9 tissues	BRN,GI		22 altered motifs			16 hits	MAP2K5	intronic
15	67768214	0.99	1	rs4548812	G	A	0.41	0.43	0.59	0.23						5 altered motifs			17 hits	MAP2K5	intronic
15	67771401	0.95	1	rs28376010	G	T	0.33	0.41	0.59	0.22			6 tissues	10 tissues	TAL1,GATA2	4 altered motifs			15 hits	MAP2K5	intronic
15	67774391	0.98	0.99	rs28626095	T	C	0.34	0.42	0.6	0.23						Hbp1			13 hits	MAP2K5	intronic
15	67780120	0.96	0.99	rs3784710	T	C	0.42	0.43	0.59	0.24		BLD	4 tissues	BLD,BLD,THYM	ZNF263	15 altered motifs			15 hits	MAP2K5	intronic
15	67784061	0.97	0.99	rs8025790	G	T	0.42	0.44	0.6	0.23			BLD, THYM	BLD,BLD		Mef2,Pax-1,TATA			16 hits	MAP2K5	intronic
15	67784518	0.99	0.99	rs8030456	C	T	0.42	0.44	0.6	0.23			6 tissues	8 tissues	7 bound proteins	Evi-1,SEF-1			16 hits	MAP2K5	intronic
15	67784830	0.99	0.99	rs16951275	T	C	0.42	0.44	0.6	0.23			4 tissues	7 tissues	EBF1	STAT			16 hits	MAP2K5	intronic
15	67785292	0.99	0.99	rs7175517	A	G	0.42	0.44	0.6	0.23			4 tissues	5 tissues		Pou2f2,Tel2			16 hits	MAP2K5	intronic
15	67786431	0.99	0.99	rs28463100	T	C	0.42	0.44	0.6	0.23			THYM, BLD			Irx,Nkx2,Nkx3			14 hits	MAP2K5	intronic
15	67790478	0.99	1	rs2241420	G	A	0.4	0.43	0.6	0.23			ESC, ESDR, IPSC			7 altered motifs			16 hits	MAP2K5	intronic
15	67791098	0.89	0.99	rs4776972	A	C	0.06	0.4	0.6	0.22			4 tissues	5 tissues	NANOG,POU5F1,TCF12	HEY1,NF-I			21 hits	MAP2K5	intronic
15	67793217	1	1	rs4776375	G	A	0.4	0.43	0.6	0.23				KID					16 hits	MAP2K5	intronic
15	67794500	1	1	rs2241423	G	A	0.4	0.43	0.6	0.23				IPSC			1 hit	1 hit	16 hits	MAP2K5	intronic
15	67797280	0.9	1	rs16951304	T	C	0.06	0.4	0.6	0.22						RP58			22 hits	MAP2K5	intronic
15	67798504	0.9	1	rs2127163	C	T	0.02	0.4	0.6	0.22									21 hits	MAP2K5	intronic
15	67799741	0.91	1	rs2045960	G	A	0.28	0.43	0.6	0.22			5 tissues	CRVX,BLD		5 altered motifs			18 hits	MAP2K5	intronic
15	67804788	0.91	1	rs13329413	C	T	0.08	0.4	0.6	0.22			13 tissues	8 tissues		MAZR			21 hits	MAP2K5	intronic
15	67805666	0.99	1	rs3784718	C	T	0.4	0.43	0.6	0.23			4 tissues	BRST		6 altered motifs			14 hits	MAP2K5	intronic
15	67807262	0.91	1	rs2278076	G	A	0.07	0.4	0.6	0.22				IPSC		HDAC2		2 hits	21 hits	138bp 3' of MAP2K5
15	67807988	0.93	0.98	rs79115532	AGCTGG	A	0.39	0.43	0.6	0.23						6 altered motifs			13 hits	864bp 3' of MAP2K5
15	67810953	0.92	0.96	rs4776976	C	T	0.41	0.43	0.6	0.23				ESC		Myc,NF-E2			19 hits	3.8kb 3' of MAP2K5
15	67811976	0.97	0.99	rs9920643	C	T	0.4	0.43	0.6	0.23			ESC, ESDR, IPSC	IPSC,BLD		Ets,Znf143			15 hits	4.9kb 3' of MAP2K5
15	67812029	0.97	0.99	rs13329567	C	T	0.4	0.43	0.6	0.23			ESC, ESDR, IPSC	PLCNT		5 altered motifs			17 hits	4.9kb 3' of MAP2K5
15	67812270	0.97	0.99	rs13329582	G	C	0.42	0.43	0.6	0.23		STRM, SPLN	5 tissues	4 tissues		5 altered motifs			16 hits	5.1kb 3' of MAP2K5
15	67813537	0.96	0.98	rs72150100	GCTA	G	0.4	0.42	0.59	0.23			ESC, IPSC			NRSF,SZF1-1,Smad				6.2kb 5' of SKOR1
15	67814734	0.97	0.99	rs1026737	A	C	0.41	0.43	0.6	0.23									14 hits	5kb 5' of SKOR1
15	67815881	0.96	0.99	rs4776977	C	T	0.4	0.43	0.6	0.23						BHLHE40,Rad21,Smad			15 hits	3.8kb 5' of SKOR1
15	67815967	0.97	0.99	rs4776978	A	G	0.41	0.43	0.6	0.23									14 hits	3.7kb 5' of SKOR1
15	67817136	0.97	0.99	rs4776981	G	A	0.4	0.43	0.6	0.23					CEBPB	Mef2,NF-I		1 hit	17 hits	2.6kb 5' of SKOR1
15	67817569	0.97	0.99	rs28670272	A	G	0.44	0.43	0.6	0.23						Nrf1		2 hits	16 hits	2.1kb 5' of SKOR1
15	67817959	0.88	0.99	rs28688285	T	C	0.08	0.4	0.6	0.22						17 altered motifs			19 hits	1.7kb 5' of SKOR1
15	67820255	0.88	0.99	rs67470726	TA	T	0.14	0.41	0.6	0.22		5 tissues		ESC,BRN,BRN		UF1H3BETA			20 hits	SKOR1	intronic
15	67820902	0.94	0.98	rs4492996	A	G	0.42	0.43	0.6	0.24		18 tissues		10 tissues					14 hits	SKOR1	intronic
15	67822636	0.96	0.98	rs4776982	A	G	0.33	0.43	0.6	0.23		11 tissues		10 tissues	CTBP2,SUZ12	FXR,HNF1,NRSF		3 hits	16 hits	SKOR1	intronic
15	67823672	0.95	0.98	rs28399056	C	A	0.34	0.43	0.6	0.23		19 tissues		ESDR,ESC,BLD	EGR1,SUZ12,ZNF263	Osr,TATA,p300			13 hits	SKOR1	intronic
15	67824062	0.93	0.96	rs28675295	C	A	0.32	0.43	0.6	0.23		18 tissues		8 tissues	CTCF	4 altered motifs			14 hits	SKOR1	intronic
15	67824962	0.96	0.99	rs7170185	T	A	0.33	0.43	0.6	0.23		18 tissues		8 tissues					14 hits	SKOR1	missense
15	67825856	0.97	0.99	rs4776984	A	C	0.41	0.43	0.6	0.23		24 tissues		6 tissues		9 altered motifs			14 hits	SKOR1	intronic
15	67828306	0.85	0.96	rs922494	T	C	0.35	0.43	0.6	0.22		19 tissues		7 tissues		ATF3			14 hits	SKOR1	intronic
15	67829090	0.86	0.98	rs28539889	T	A	0.08	0.4	0.6	0.22		15 tissues		10 tissues	SUZ12	Ik-1,Ik-3			20 hits	SKOR1	intronic
15	67830171	0.95	0.98	rs28587941	T	C	0.42	0.43	0.6	0.23		6 tissues		6 tissues	SUZ12				14 hits	SKOR1	intronic
15	67830683	0.95	0.98	rs4776985	T	G	0.42	0.43	0.6	0.23		ESC, IPSC, BLD		4 tissues	CTCF,SUZ12	STAT			14 hits	SKOR1	intronic
15	67831577	0.86	0.97	rs4776987	T	A	0.24	0.41	0.6	0.22				6 tissues	SUZ12			2 hits	22 hits	SKOR1	intronic
15	67835431	0.86	0.98	rs28742003	C	T	0.06	0.4	0.59	0.22		24 tissues		13 tissues		7 altered motifs			18 hits	RP11-34F13.2
15	67835505	0.84	0.96	rs80032853	CA	C	0.06	0.4	0.6	0.22		24 tissues		16 tissues		TATA,TFII-I,p300			21 hits	RP11-34F13.2
Query SNP: rs12324955 and variants with r2 >= 0.8
chr	pos (hg38)	LD	LD	variant	Ref	Alt	AFR	AMR	ASN	EUR	SiPhy	Promoter	Enhancer	DNAse	Proteins	Motifs	NHGRI/EBI	GRASP QTL	Selected eQTL	GENCODE	dbSNP
		(r²)	(D')				freq	freq	freq	freq	cons	histone marks	histone marks		bound	changed	GWAS hits	hits	hits	genes	func annot
16	53985774	1	1	rs12324955	G	A	0.54	0.32	0.16	0.26			LNG			Irf				FTO	intronic
Query SNP: rs4633 and variants with r2 >= 0.8
chr	pos (hg38)	LD	LD	variant	Ref	Alt	AFR	AMR	ASN	EUR	SiPhy	Promoter	Enhancer	DNAse	Proteins	Motifs	NHGRI/EBI	GRASP QTL	Selected eQTL	GENCODE	dbSNP
		(r²)	(D')				freq	freq	freq	freq	cons	histone marks	histone marks		bound	changed	GWAS hits	hits	hits	genes	func annot
22	19961340	0.98	1	rs165656	G	C	0.43	0.41	0.27	0.52			15 tissues	5 tissues	4 bound proteins	E2F			4 hits	COMT	intronic
22	19961490	1	1	rs165722	C	T	0.51	0.41	0.27	0.52			15 tissues	9 tissues	4 bound proteins	5 altered motifs			3 hits	COMT	intronic
22	19962712	1	1	rs4633	C	T	0.33	0.39	0.27	0.52		ESC, IPSC	24 tissues	23 tissues	7 bound proteins	6 altered motifs			5 hits	COMT	synonymous
22	19963748	0.99	1	rs4680	G	A	0.31	0.39	0.29	0.52			19 tissues	5 tissues	POL2,NR4A1		2 hits		4 hits	COMT	missense
