# Supplementary material for: Candidate Genes for Age at Menarche Are Associated With Uterine Leiomyoma
Source: Front Genet. 2021 Jan 22;11:512940. doi: 10.3389/fgene.2020.512940 (PMC7863975; doi:10.3389/fgene.2020.512940)
Supplement: Supplementary file 1 [file Data_Sheet_1.zip › SupMaterial 16-12-2020/Sup_Table_18.xlsx]

## Sheet: Лист1
Supplementary Table 18 cis-eQTL values of SNPs in high LD (r2≥0.80) with the UL-associated polymorphisms determined in the present study (according to Genotype-Tissue Expression (GTEx) (http://www.gtexportal.org/)) ( р <8.0E5, FDR≤0.05).
Chr	Lead SNP	Position lead SNP(hg38)	Proxy SNP	Position proxy SNP (hg38)	Distance (bp) betweenproxy and lead SNP	r2 between lead and proxy	D’ between lead and proxy	Gencode Id	Gene Symbol	p	Effect Size (β)	Tissue
2	rs2164808	25154307	rs4665765dbSNP	25139646	14661	0.99	1	ENSG00000261452.1	RP11-509E16.1	0.000019	-0.24	Esophagus - Mucosa
2	rs7589318	25155503	rs2384143dbSNP	25142013	13490	0.99	1	ENSG00000119772.12	DNMT3A	0.0000059	0.24	Esophagus - Mucosa
2	rs7589318	25155503	rs11674047dbSNP	25144724	10779	1	1	ENSG00000119772.12	DNMT3A	0.0000017	0.26	Esophagus - Mucosa
2	rs7589318	25155503	rs13032289dbSNP	25146500	9003	0.99	1	ENSG00000119772.12	DNMT3A	0.0000017	0.26	Esophagus - Mucosa
2	rs7589318	25155503	rs13002622dbSNP	25147147	8356	1	1	ENSG00000119772.12	DNMT3A	0.0000019	0.26	Esophagus - Mucosa
2	rs7589318	25155503	rs13011191dbSNP	25156802	-1299	0.97	0.99	ENSG00000119772.12	DNMT3A	0.0000017	0.26	Esophagus - Mucosa
2	rs7589318	25155503	rs3754860dbSNP	25170385	-14882	0.81	0.94	ENSG00000119772.12	DNMT3A	0.0000075	0.24	Esophagus - Mucosa
2	rs7589318	25155503	rs11678982dbSNP	25170668	-15165	0.88	0.97	ENSG00000119772.12	DNMT3A	0.0000012	0.26	Esophagus - Mucosa
2	rs7589318	25155503	rs13022041dbSNP	25177690	-22187	0.81	0.97	ENSG00000119772.12	DNMT3A	0.000014	0.23	Esophagus - Mucosa
2	rs7589318	25155503	rs13010681dbSNP	25184088	-28585	0.84	0.95	ENSG00000119772.12	DNMT3A	0.00000075	0.27	Esophagus - Mucosa
2	rs4953655	49000269	rs2349412dbSNP	48994139	6130	0.95	0.98	ENSG00000170820.7	FSHR	0.00000017	0.38	Testis
2	rs4953655	49000269	rs6732220dbSNP	48995733	4536	0.87	0.96	ENSG00000170820.7	FSHR	0.00000017	0.37	Testis
2	rs4953655	49000269	rs12713028dbSNP	48998863	1406	0.98	0.99	ENSG00000170820.7	FSHR	0.0000014	0.37	Testis
2	rs4953655	49000269	rs11444533dbSNP	48999282	987	0.96	0.98	ENSG00000170820.7	FSHR	0.0000024	0.36	Testis
2	rs4953655	49000269	rs917942dbSNP	48999408	861	0.97	0.99	ENSG00000170820.7	FSHR	0.00000032	0.38	Testis
2	rs4953655	49000269	rs917941dbSNP	48999536	733	0.96	0.98	ENSG00000170820.7	FSHR	0.0000016	0.36	Testis
2	rs4953655	49000269	rs2349413dbSNP	48999684	585	0.98	1	ENSG00000170820.7	FSHR	0.00000022	0.39	Testis
2	rs4953655	49000269	rs2349414dbSNP	48999707	562	0.98	1	ENSG00000170820.7	FSHR	0.00000022	0.39	Testis
2	rs4953655	49000269	rs1922471dbSNP	48999776	493	0.95	0.99	ENSG00000170820.7	FSHR	0.00000022	0.39	Testis
2	rs4953655	49000269	rs2882157dbSNP	48999814	455	0.98	1	ENSG00000170820.7	FSHR	0.00000026	0.39	Testis
2	rs4953655	49000269	rs6733819dbSNP	49000968	-699	0.97	0.99	ENSG00000170820.7	FSHR	0.00000012	0.39	Testis
2	rs4953655	49000269	rs13008674dbSNP	49001204	-935	0.98	0.99	ENSG00000170820.7	FSHR	0.00000019	0.39	Testis
2	rs4953655	49000269	rs12713029dbSNP	49001229	-960	0.97	0.99	ENSG00000170820.7	FSHR	0.000002	0.36	Testis
2	rs4953655	49000269	rs1922470dbSNP	49002210	-1941	0.89	0.99	ENSG00000170820.7	FSHR	0.00000021	0.37	Testis
2	rs4953655	49000269	rs917945dbSNP	49002771	-2502	0.93	0.99	ENSG00000170820.7	FSHR	0.00000018	0.39	Testis
2	rs4953655	49000269	rs917944dbSNP	49003020	-2751	0.97	0.99	ENSG00000170820.7	FSHR	0.00000028	0.39	Testis
2	rs4953655	49000269	rs1922469dbSNP	49003274	-3005	0.96	0.99	ENSG00000170820.7	FSHR	0.000000036	0.41	Testis
2	rs4953655	49000269	rs7591844dbSNP	49003626	-3357	0.96	0.99	ENSG00000170820.7	FSHR	0.000000036	0.41	Testis
2	rs4953655	49000269	rs7594633dbSNP	49003975	-3706	0.98	0.99	ENSG00000170820.7	FSHR	0.000000043	0.4	Testis
2	rs4953655	49000269	rs7571781dbSNP	49004982	-4713	0.97	0.99	ENSG00000170820.7	FSHR	0.00000013	0.4	Testis
2	rs4953655	49000269	rs12713030dbSNP	49005366	-5097	0.96	0.98	ENSG00000170820.7	FSHR	0.00000013	0.4	Testis
2	rs4953655	49000269	rs12713031dbSNP	49005507	-5238	0.97	0.99	ENSG00000170820.7	FSHR	0.00000018	0.39	Testis
2	rs4953655	49000269	rs7599310dbSNP	49005590	-5321	0.95	0.98	ENSG00000170820.7	FSHR	0.0000026	0.35	Testis
2	rs4953655	49000269	rs7560175dbSNP	49005661	-5392	0.94	0.97	ENSG00000170820.7	FSHR	0.0000026	0.35	Testis
2	rs4953655	49000269	rs1808310dbSNP	49006053	-5784	0.96	0.99	ENSG00000170820.7	FSHR	0.00000013	0.4	Testis
2	rs4953655	49000269	rs887944dbSNP	49006371	-6102	0.95	0.99	ENSG00000170820.7	FSHR	0.00000013	0.4	Testis
2	rs4953655	49000269	rs4494797dbSNP	49011619	-11350	0.91	0.97	ENSG00000170820.7	FSHR	0.000000079	0.4	Testis
2	rs4953655	49000269	rs6725098dbSNP	49011809	-11540	0.92	0.97	ENSG00000170820.7	FSHR	0.00000016	0.37	Testis
2	rs4953655	49000269	rs1922477dbSNP	49012022	-11753	0.92	0.97	ENSG00000170820.7	FSHR	0.00000014	0.38	Testis
2	rs4953655	49000269	rs1317218dbSNP	49012740	-12471	0.93	0.99	ENSG00000170820.7	FSHR	0.000000033	0.4	Testis
2	rs4953655	49000269	rs1316521dbSNP	49013003	-12734	0.87	0.98	ENSG00000170820.7	FSHR	0.000000095	0.38	Testis
6	rs4946651	104921635	rs11156429dbSNP	104916546	5089	0.99	1	ENSG00000187772.6	LIN28B	0.00000023	-0.39	Pituitary
								ENSG00000203809.5	LINC00577	0.0000025	0.57	Brain - Cortex
								ENSG00000203809.5	LINC00577	0.0000056	0.46	Brain - Putamen (basal ganglia)
6	rs4946651	104921635	rs4515420dbSNP	104917551	4084	0.99	1	ENSG00000187772.6	LIN28B	0.000000076	-0.4	Pituitary
								ENSG00000203809.5	LINC00577	0.0000016	0.58	Brain - Cortex
								ENSG00000203809.5	LINC00577	0.0000022	0.48	Brain - Putamen (basal ganglia)
6	rs4946651	104921635	rs1933802dbSNP	104918016	3619	0.99	1	ENSG00000187772.6	LIN28B	0.00000011	-0.39	Pituitary
								ENSG00000203809.5	LINC00577	0.0000016	0.58	Brain - Cortex
								ENSG00000203809.5	LINC00577	0.0000022	0.48	Brain - Putamen (basal ganglia)
								ENSG00000085382.7	HACE1	0.000042	0.14	Muscle - Skeletal
6	rs4946651	104921635	rs2400074dbSNP	104918505	3130	0.99	1	ENSG00000187772.6	LIN28B	0.000000076	-0.4	Pituitary
								ENSG00000203809.5	LINC00577	0.0000016	0.58	Brain - Cortex
								ENSG00000203809.5	LINC00577	0.0000022	0.48	Brain - Putamen (basal ganglia)
6	rs4946651	104921635	rs13197753dbSNP	104924810	-3175	0.99	1	ENSG00000187772.6	LIN28B	0.00000049	-0.38	Pituitary
								ENSG00000203809.5	LINC00577	0.0000022	0.48	Brain - Putamen (basal ganglia)
								ENSG00000203809.5	LINC00577	0.0000024	0.58	Brain - Cortex
								ENSG00000085382.7	HACE1	0.000036	0.16	Esophagus - Muscularis
6	rs4946651	104921635	rs12213967dbSNP	104934258	-12623	0.99	1	ENSG00000187772.6	LIN28B	0.000000076	-0.4	Pituitary
								ENSG00000203809.5	LINC00577	0.0000016	0.58	Brain - Cortex
								ENSG00000203809.5	LINC00577	0.0000022	0.48	Brain - Putamen (basal ganglia)
6	rs4946651	104921635	rs12200251dbSNP	104934540	-12905	0.99	1	ENSG00000187772.6	LIN28B	0.000000076	-0.4	Pituitary
								ENSG00000203809.5	LINC00577	0.0000016	0.58	Brain - Cortex
								ENSG00000203809.5	LINC00577	0.0000022	0.48	Brain - Putamen (basal ganglia)
6	rs4946651	104921635	rs12207399dbSNP	104937737	-16102	0.97	0.99	ENSG00000187772.6	LIN28B	0.000000076	-0.4	Pituitary
								ENSG00000203809.5	LINC00577	0.0000015	0.59	Brain - Cortex
								ENSG00000203809.5	LINC00577	0.000002	0.48	Brain - Putamen (basal ganglia)
6	rs4946651	104921635	rs11754600dbSNP	104940843	-19208	0.95	0.97	ENSG00000187772.6	LIN28B	0.00000013	-0.39	Pituitary
								ENSG00000203809.5	LINC00577	0.0000016	0.58	Brain - Cortex
								ENSG00000203809.5	LINC00577	0.0000039	0.47	Brain - Putamen (basal ganglia)
								ENSG00000085382.7	HACE1	0.000035	0.16	Esophagus - Muscularis
6	rs4946651	104921635	rs1475120dbSNP	104942078	-20443	0.97	0.99	ENSG00000187772.6	LIN28B	0.000000062	-0.4	Pituitary
								ENSG00000203809.5	LINC00577	0.0000016	0.58	Brain - Cortex
								ENSG00000203809.5	LINC00577	0.0000022	0.48	Brain - Putamen (basal ganglia)
								ENSG00000085382.7	HACE1	0.000034	0.16	Esophagus - Muscularis
								ENSG00000085382.7	HACE1	0.000035	0.15	Muscle - Skeletal
6	rs4946651	104921635	rs314262dbSNP	104946746	-25111	0.97	0.99	ENSG00000187772.6	LIN28B	0.000000021	-0.43	Pituitary
								ENSG00000203809.5	LINC00577	0.00000031	0.54	Brain - Putamen (basal ganglia)
								ENSG00000203809.5	LINC00577	0.0000018	0.58	Brain - Cortex
6	rs4946651	104921635	rs370771dbSNP	104950211	-28576	0.84	0.98	ENSG00000187772.6	LIN28B	0.00000042	-0.39	Pituitary
								ENSG00000203809.5	LINC00577	0.00000096	0.61	Brain - Cortex
								ENSG00000203809.5	LINC00577	0.0000011	0.5	Brain - Putamen (basal ganglia)
6	rs4946651	104921635	rs413130dbSNP	104950212	-28577	0.84	0.98	ENSG00000187772.6	LIN28B	0.000000076	-0.4	Pituitary
								ENSG00000203809.5	LINC00577	0.0000016	0.58	Brain - Cortex
								ENSG00000203809.5	LINC00577	0.0000022	0.48	Brain - Putamen (basal ganglia)
6	rs4946651	104921635	rs314281dbSNP	104952730	-31095	0.97	0.99	ENSG00000187772.6	LIN28B	0.0000001	-0.39	Pituitary
								ENSG00000203809.5	LINC00577	0.0000016	0.58	Brain - Cortex
								ENSG00000203809.5	LINC00577	0.0000022	0.48	Brain - Putamen (basal ganglia)
								ENSG00000085382.7	HACE1	0.000035	0.16	Esophagus - Muscularis
								ENSG00000085382.7	HACE1	0.000055	0.14	Muscle - Skeletal
6	rs4946651	104921635	rs314280dbSNP	104952962	-31327	0.97	0.99	ENSG00000187772.6	LIN28B	0.000000076	-0.4	Pituitary
								ENSG00000203809.5	LINC00577	0.0000016	0.58	Brain - Cortex
								ENSG00000203809.5	LINC00577	0.0000022	0.48	Brain - Putamen (basal ganglia)
6	rs7759938	104931079	rs1933801dbSNP	104917850	13229	0.99	1	ENSG00000187772.6	LIN28B	0.000000000016	-0.51	Pituitary
6	rs7759938	104931079	rs2400075dbSNP	104918249	12830	0.99	1	ENSG00000187772.6	LIN28B	0.0000000000088	-0.51	Pituitary
6	rs7759938	104931079	rs9391253dbSNP	104919741	11338	0.99	-1	ENSG00000187772.6	LIN28B	0.0000000000039	0.54	Pituitary
6	rs7759938	104931079	rs9322822dbSNP	104921723	9356	0.99	-1	ENSG00000187772.6	LIN28B	0.0000000000035	0.53	Pituitary
6	rs7759938	104931079	rs2095812dbSNP	104936103	-5024	0.98	-0.99	ENSG00000187772.6	LIN28B	0.0000000000094	0.51	Pituitary
6	rs7759938	104931079	rs7766336dbSNP	104940530	-9451	0.95	0.98	ENSG00000187772.6	LIN28B	0.0000000022	-0.49	Pituitary
6	rs7759938	104931079	rs314265dbSNP	104942692	-11613	0.97	0.99	ENSG00000187772.6	LIN28B	0.000000000035	-0.51	Pituitary
6	rs7759938	104931079	rs314264dbSNP	104944507	-13428	0.97	0.99	ENSG00000187772.6	LIN28B	0.00000000069	-0.49	Pituitary
6	rs7759938	104931079	rs314263dbSNP	104944870	-13791	0.97	0.99	ENSG00000187772.6	LIN28B	0.0000000000052	-0.53	Pituitary
6	rs7759938	104931079	rs395523dbSNP	104948312	-17233	0.95	0.98	ENSG00000187772.6	LIN28B	0.000000000027	-0.52	Pituitary
6	rs7759938	104931079	rs395962dbSNP	104949543	-18464	0.96	0.99	ENSG00000187772.6	LIN28B	0.000000000042	-0.52	Pituitary
6	rs7759938	104931079	rs314276dbSNP	104960124	-29045	0.93	0.98	ENSG00000187772.6	LIN28B	0.0000000000094	-0.5	Pituitary
6	rs7759938	104931079	rs314275dbSNP	104961091	-30012	0.93	0.98	ENSG00000187772.6	LIN28B	0.0000000000039	-0.49	Pituitary
6	rs7759938	104931079	rs167539dbSNP	104962173	-31094	0.93	0.98	ENSG00000187772.6	LIN28B	0.00000000000087	-0.51	Pituitary
6	rs7759938	104931079	rs314274dbSNP	104965057	-33978	0.9	0.96	ENSG00000187772.6	LIN28B	0.0000000000019	-0.5	Pituitary
6	rs7759938	104931079	rs6900292dbSNP	104965495	-34416	0.93	0.98	ENSG00000187772.6	LIN28B	0.0000000000016	-0.5	Pituitary
6	rs7759938	104931079	rs314268dbSNP	104970103	-39024	0.93	0.98	ENSG00000187772.6	LIN28B	0.0000000000016	-0.5	Pituitary
6	rs7759938	104931079	rs314267dbSNP	104972115	-41036	0.89	0.97	ENSG00000187772.6	LIN28B	0.000000000022	-0.48	Pituitary
6	rs7759938	104931079	rs314290dbSNP	104979119	-48040	0.92	0.97	ENSG00000187772.6	LIN28B	0.00000000000068	-0.5	Pituitary
6	rs7759938	104931079	rs314286dbSNP	104988178	-57099	0.91	0.97	ENSG00000187772.6	LIN28B	0.0000000000012	-0.5	Pituitary
6	rs7759938	104931079	rs2181192dbSNP	104994441	-63362	0.9	0.96	ENSG00000187772.6	LIN28B	0.0000000000015	-0.5	Pituitary
6	rs7759938	104931079	rs2181193dbSNP	104994452	-63373	0.9	0.96	ENSG00000187772.6	LIN28B	0.0000000000015	-0.5	Pituitary
6	rs7759938	104931079	rs369065dbSNP	104996183	-65104	0.86	0.95	ENSG00000187772.6	LIN28B	0.0000000000024	-0.5	Pituitary
6	rs7759938	104931079	rs442010dbSNP	105004031	-72952	0.87	0.95	ENSG00000187772.6	LIN28B	0.0000000000024	-0.5	Pituitary
6	rs7759938	104931079	rs430521dbSNP	105004150	-73071	0.87	0.95	ENSG00000187772.6	LIN28B	0.0000000000024	-0.5	Pituitary
6	rs7759938	104931079	rs314273dbSNP	105014007	-82928	0.87	0.94	ENSG00000187772.6	LIN28B	0.0000000000087	-0.49	Pituitary
6	rs7759938	104931079	rs314271dbSNP	105014230	-83151	0.88	0.95	ENSG00000187772.6	LIN28B	0.0000000000024	-0.5	Pituitary
6	rs314280	104952962	rs11156429dbSNP	104916546	36416	0.97	0.99	ENSG00000187772.6	LIN28B	0.00000023	-0.39	Pituitary
								ENSG00000203809.5	LINC00577	0.0000025	0.57	Brain - Cortex
								ENSG00000203809.5	LINC00577	0.0000056	0.46	Brain - Putamen (basal ganglia)
6	rs314280	104952962	rs4515420dbSNP	104917551	35411	0.97	0.99	ENSG00000187772.6	LIN28B	0.000000076	-0.4	Pituitary
								ENSG00000203809.5	LINC00577	0.0000016	0.58	Brain - Cortex
								ENSG00000203809.5	LINC00577	0.0000022	0.48	Brain - Putamen (basal ganglia)
6	rs314280	104952962	rs1933802dbSNP	104918016	34946	0.97	0.99	ENSG00000187772.6	LIN28B	0.00000011	-0.39	Pituitary
								ENSG00000203809.5	LINC00577	0.0000016	0.58	Brain - Cortex
								ENSG00000203809.5	LINC00577	0.0000022	0.48	Brain - Putamen (basal ganglia)
								ENSG00000085382.7	HACE1	0.000042	0.14	Muscle - Skeletal
6	rs314280	104952962	rs2400074dbSNP	104918505	34457	0.97	0.99	ENSG00000187772.6	LIN28B	0.000000076	-0.4	Pituitary
								ENSG00000203809.5	LINC00577	0.0000016	0.58	Brain - Cortex
								ENSG00000203809.5	LINC00577	0.0000022	0.48	Brain - Putamen (basal ganglia)
6	rs314280	104952962	rs4946651dbSNP	104921635	31327	0.97	0.99	ENSG00000187772.6	LIN28B	0.000000076	-0.4	Pituitary
								ENSG00000203809.5	LINC00577	0.0000016	0.58	Brain - Cortex
								ENSG00000203809.5	LINC00577	0.0000022	0.48	Brain - Putamen (basal ganglia)
6	rs314280	104952962	rs13197753dbSNP	104924810	28152	0.99	1	ENSG00000187772.6	LIN28B	0.00000049	-0.38	Pituitary
								ENSG00000203809.5	LINC00577	0.0000022	0.48	Brain - Putamen (basal ganglia)
								ENSG00000203809.5	LINC00577	0.0000024	0.58	Brain - Cortex
								ENSG00000085382.7	HACE1	0.000036	0.16	Esophagus - Muscularis
6	rs314280	104952962	rs12213967dbSNP	104934258	18704	0.98	0.99	ENSG00000187772.6	LIN28B	0.000000076	-0.4	Pituitary
								ENSG00000203809.5	LINC00577	0.0000016	0.58	Brain - Cortex
								ENSG00000203809.5	LINC00577	0.0000022	0.48	Brain - Putamen (basal ganglia)
6	rs314280	104952962	rs12200251dbSNP	104934540	18422	0.98	0.99	ENSG00000187772.6	LIN28B	0.000000076	-0.4	Pituitary
								ENSG00000203809.5	LINC00577	0.0000016	0.58	Brain - Cortex
								ENSG00000203809.5	LINC00577	0.0000022	0.48	Brain - Putamen (basal ganglia)
6	rs314280	104952962	rs12207399dbSNP	104937737	15225	1	1	ENSG00000187772.6	LIN28B	0.000000076	-0.4	Pituitary
								ENSG00000203809.5	LINC00577	0.0000015	0.59	Brain - Cortex
								ENSG00000203809.5	LINC00577	0.000002	0.48	Brain - Putamen (basal ganglia)
6	rs314280	104952962	rs11754600dbSNP	104940843	12119	0.97	0.99	ENSG00000187772.6	LIN28B	0.00000013	-0.39	Pituitary
								ENSG00000203809.5	LINC00577	0.0000016	0.58	Brain - Cortex
								ENSG00000203809.5	LINC00577	0.0000039	0.47	Brain - Putamen (basal ganglia)
								ENSG00000085382.7	HACE1	0.000035	0.16	Esophagus - Muscularis
6	rs314280	104952962	rs1475120dbSNP	104942078	10884	1	1	ENSG00000187772.6	LIN28B	0.000000062	-0.4	Pituitary
								ENSG00000203809.5	LINC00577	0.0000016	0.58	Brain - Cortex
								ENSG00000203809.5	LINC00577	0.0000022	0.48	Brain - Putamen (basal ganglia)
								ENSG00000085382.7	HACE1	0.000034	0.16	Esophagus - Muscularis
								ENSG00000085382.7	HACE1	0.000035	0.15	Muscle - Skeletal
6	rs314280	104952962	rs314262dbSNP	104946746	6216	1	1	ENSG00000187772.6	LIN28B	0.000000021	-0.43	Pituitary
								ENSG00000203809.5	LINC00577	0.00000031	0.54	Brain - Putamen (basal ganglia)
								ENSG00000203809.5	LINC00577	0.0000018	0.58	Brain - Cortex
6	rs314280	104952962	rs370771dbSNP	104950211	2751	0.85	0.99	ENSG00000187772.6	LIN28B	0.00000042	-0.39	Pituitary
								ENSG00000203809.5	LINC00577	0.00000096	0.61	Brain - Cortex
								ENSG00000203809.5	LINC00577	0.0000011	0.5	Brain - Putamen (basal ganglia)
6	rs314280	104952962	rs413130dbSNP	104950212	2750	0.85	0.99	ENSG00000187772.6	LIN28B	0.000000076	-0.4	Pituitary
								ENSG00000203809.5	LINC00577	0.0000016	0.58	Brain - Cortex
								ENSG00000203809.5	LINC00577	0.0000022	0.48	Brain - Putamen (basal ganglia)
6	rs314280	104952962	rs314281dbSNP	104952730	232	1	1	ENSG00000187772.6	LIN28B	0.0000001	-0.39	Pituitary
								ENSG00000203809.5	LINC00577	0.0000016	0.58	Brain - Cortex
								ENSG00000203809.5	LINC00577	0.0000022	0.48	Brain - Putamen (basal ganglia)
								ENSG00000085382.7	HACE1	0.000035	0.16	Esophagus - Muscularis
								ENSG00000085382.7	HACE1	0.000055	0.14	Muscle - Skeletal
6	rs314280	104952962	rs314269dbSNP	104967823	-14861	0.81	0.95	ENSG00000187772.6	LIN28B	0.0000000013	-0.45	Pituitary
								ENSG00000203809.5	LINC00577	0.0000048	0.46	Brain - Putamen (basal ganglia)
6	rs314280	104952962	rs314266dbSNP	104973442	-20480	0.8	0.94	ENSG00000187772.6	LIN28B	0.00000000065	-0.45	Pituitary
								ENSG00000203809.5	LINC00577	0.00000045	0.49	Brain - Putamen (basal ganglia)
								ENSG00000085382.7	HACE1	0.000025	0.15	Muscle - Skeletal
6	rs314280	104952962	rs4946652dbSNP	104975954	-22992	0.8	0.94	ENSG00000187772.6	LIN28B	0.00000000072	-0.45	Pituitary
								ENSG00000203809.5	LINC00577	0.00000043	0.49	Brain - Putamen (basal ganglia)
								ENSG00000085382.7	HACE1	0.000017	0.16	Muscle - Skeletal
6	rs314280	104952962	rs1744206dbSNP	104976056	-23094	0.8	0.94	ENSG00000187772.6	LIN28B	0.0000000006	-0.46	Pituitary
								ENSG00000203809.5	LINC00577	0.00000045	0.49	Brain - Putamen (basal ganglia)
6	rs314280	104952962	rs314289dbSNP	104983059	-30097	0.8	0.94	ENSG00000187772.6	LIN28B	0.00000000069	-0.45	Pituitary
								ENSG00000203809.5	LINC00577	0.0000008	0.49	Brain - Putamen (basal ganglia)
6	rs314276	104960124	rs1933801dbSNP	104917850	42274	0.93	0.98	ENSG00000187772.6	LIN28B	0.000000000016	-0.51	Pituitary
6	rs314276	104960124	rs2400075dbSNP	104918249	41875	0.93	0.98	ENSG00000187772.6	LIN28B	0.0000000000088	-0.51	Pituitary
6	rs314276	104960124	rs9391253dbSNP	104919741	40383	0.94	-0.99	ENSG00000187772.6	LIN28B	0.0000000000039	0.54	Pituitary
6	rs314276	104960124	rs9322822dbSNP	104921723	38401	0.94	-0.99	ENSG00000187772.6	LIN28B	0.0000000000035	0.53	Pituitary
6	rs314276	104960124	rs7759938dbSNP	104931079	29045	0.93	0.98	ENSG00000187772.6	LIN28B	0.000000000013	-0.5	Pituitary
6	rs314276	104960124	rs2095812dbSNP	104936103	24021	0.95	-0.99	ENSG00000187772.6	LIN28B	0.0000000000094	0.51	Pituitary
6	rs314276	104960124	rs7766336dbSNP	104940530	19594	0.94	0.99	ENSG00000187772.6	LIN28B	0.0000000022	-0.49	Pituitary
6	rs314276	104960124	rs314265dbSNP	104942692	17432	0.96	1	ENSG00000187772.6	LIN28B	0.000000000035	-0.51	Pituitary
6	rs314276	104960124	rs314264dbSNP	104944507	15617	0.96	1	ENSG00000187772.6	LIN28B	0.00000000069	-0.49	Pituitary
6	rs314276	104960124	rs314263dbSNP	104944870	15254	0.96	1	ENSG00000187772.6	LIN28B	0.0000000000052	-0.53	Pituitary
6	rs314276	104960124	rs395523dbSNP	104948312	11812	0.95	0.99	ENSG00000187772.6	LIN28B	0.000000000027	-0.52	Pituitary
6	rs314276	104960124	rs395962dbSNP	104949543	10581	0.95	1	ENSG00000187772.6	LIN28B	0.000000000042	-0.52	Pituitary
6	rs314276	104960124	rs314275dbSNP	104961091	-967	1	1	ENSG00000187772.6	LIN28B	0.0000000000039	-0.49	Pituitary
6	rs314276	104960124	rs167539dbSNP	104962173	-2049	1	1	ENSG00000187772.6	LIN28B	0.00000000000087	-0.51	Pituitary
6	rs314276	104960124	rs314274dbSNP	104965057	-4933	0.98	0.99	ENSG00000187772.6	LIN28B	0.0000000000019	-0.5	Pituitary
6	rs314276	104960124	rs6900292dbSNP	104965495	-5371	1	1	ENSG00000187772.6	LIN28B	0.0000000000016	-0.5	Pituitary
6	rs314276	104960124	rs314268dbSNP	104970103	-9979	1	1	ENSG00000187772.6	LIN28B	0.0000000000016	-0.5	Pituitary
6	rs314276	104960124	rs314267dbSNP	104972115	-11991	0.97	0.99	ENSG00000187772.6	LIN28B	0.000000000022	-0.48	Pituitary
6	rs314276	104960124	rs314290dbSNP	104979119	-18995	0.99	0.99	ENSG00000187772.6	LIN28B	0.00000000000068	-0.5	Pituitary
6	rs314276	104960124	rs314286dbSNP	104988178	-28054	0.98	0.99	ENSG00000187772.6	LIN28B	0.0000000000012	-0.5	Pituitary
6	rs314276	104960124	rs2181192dbSNP	104994441	-34317	0.97	0.99	ENSG00000187772.6	LIN28B	0.0000000000015	-0.5	Pituitary
6	rs314276	104960124	rs2181193dbSNP	104994452	-34328	0.97	0.99	ENSG00000187772.6	LIN28B	0.0000000000015	-0.5	Pituitary
6	rs314276	104960124	rs369065dbSNP	104996183	-36059	0.93	0.98	ENSG00000187772.6	LIN28B	0.0000000000024	-0.5	Pituitary
6	rs314276	104960124	rs442010dbSNP	105004031	-43907	0.94	0.97	ENSG00000187772.6	LIN28B	0.0000000000024	-0.5	Pituitary
6	rs314276	104960124	rs430521dbSNP	105004150	-44026	0.94	0.97	ENSG00000187772.6	LIN28B	0.0000000000024	-0.5	Pituitary
6	rs314276	104960124	rs314273dbSNP	105014007	-53883	0.94	0.98	ENSG00000187772.6	LIN28B	0.0000000000087	-0.49	Pituitary
6	rs314276	104960124	rs314271dbSNP	105014230	-54106	0.95	0.98	ENSG00000187772.6	LIN28B	0.0000000000024	-0.5	Pituitary
6	rs7753051	160107025	rs2297370dbSNP	160103741	3284	0.9	0.98	ENSG00000175003.8	SLC22A1	0.00000000000012	-0.28	Whole Blood
								ENSG00000175003.8	SLC22A1	0.0000000000077	-0.36	Muscle - Skeletal
								ENSG00000175003.8	SLC22A1	0.000000021	-0.4	Lung
								ENSG00000175003.8	SLC22A1	0.000004	-0.3	Adipose - Visceral (Omentum)
								ENSG00000175003.8	SLC22A1	0.0000083	-0.25	Thyroid
6	rs7753051	160107025	rs2297371dbSNP	160104155	2870	0.91	0.99	ENSG00000175003.8	SLC22A1	0.00000000000012	-0.28	Whole Blood
								ENSG00000175003.8	SLC22A1	0.0000000000093	-0.36	Muscle - Skeletal
								ENSG00000175003.8	SLC22A1	0.000000015	-0.4	Lung
								ENSG00000175003.8	SLC22A1	0.0000039	-0.3	Adipose - Visceral (Omentum)
								ENSG00000175003.8	SLC22A1	0.0000069	-0.25	Thyroid
6	rs7753051	160107025	rs9347385dbSNP	160108389	-1364	0.94	1	ENSG00000175003.8	SLC22A1	0.00000000000025	-0.27	Whole Blood
								ENSG00000175003.8	SLC22A1	0.000000000022	-0.35	Muscle - Skeletal
								ENSG00000175003.8	SLC22A1	0.000000039	-0.39	Lung
								ENSG00000175003.8	SLC22A1	0.000007	-0.29	Adipose - Visceral (Omentum)
								ENSG00000175003.8	SLC22A1	0.000021	-0.23	Thyroid
6	rs7753051	160107025	rs9355776dbSNP	160108778	-1753	0.93	0.99	ENSG00000175003.8	SLC22A1	0.00000000000025	-0.27	Whole Blood
								ENSG00000175003.8	SLC22A1	0.000000000022	-0.35	Muscle - Skeletal
								ENSG00000175003.8	SLC22A1	0.000000039	-0.39	Lung
								ENSG00000175003.8	SLC22A1	0.000007	-0.29	Adipose - Visceral (Omentum)
								ENSG00000175003.8	SLC22A1	0.000021	-0.23	Thyroid
6	rs7753051	160107025	rs1479355dbSNP	160109594	-2569	0.98	0.99	ENSG00000175003.8	SLC22A1	7.3E-19	-0.31	Whole Blood
								ENSG00000175003.8	SLC22A1	0.000000000000000025	-0.42	Muscle - Skeletal
								ENSG00000175003.8	SLC22A1	0.000000000057	-0.44	Lung
								ENSG00000175003.8	SLC22A1	0.00000000039	-0.33	Thyroid
								ENSG00000175003.8	SLC22A1	0.000000038	-0.33	Adipose - Visceral (Omentum)
								ENSG00000213073.4	RP11-288H12.3	0.0000023	0.27	Colon - Sigmoid
								ENSG00000175003.8	SLC22A1	0.0000023	-0.36	Colon - Transverse
								ENSG00000175003.8	SLC22A1	0.0000045	-0.3	Adipose - Subcutaneous
								ENSG00000175003.8	SLC22A1	0.0000063	-0.35	Esophagus - Muscularis
								ENSG00000175003.8	SLC22A1	0.0000067	-0.41	Testis
6	rs7753051	160107025	rs9365132dbSNP	160110411	-3386	0.91	0.98	ENSG00000175003.8	SLC22A1	0.00000000000025	-0.27	Whole Blood
								ENSG00000175003.8	SLC22A1	0.000000000022	-0.35	Muscle - Skeletal
								ENSG00000175003.8	SLC22A1	0.000000039	-0.39	Lung
								ENSG00000175003.8	SLC22A1	0.000007	-0.29	Adipose - Visceral (Omentum)
								ENSG00000175003.8	SLC22A1	0.000021	-0.23	Thyroid
6	rs7753051	160107025	rs9365133dbSNP	160110743	-3718	0.92	0.98	ENSG00000175003.8	SLC22A1	0.00000000000025	-0.27	Whole Blood
								ENSG00000175003.8	SLC22A1	0.000000000022	-0.35	Muscle - Skeletal
								ENSG00000175003.8	SLC22A1	0.000000039	-0.39	Lung
								ENSG00000175003.8	SLC22A1	0.000007	-0.29	Adipose - Visceral (Omentum)
								ENSG00000175003.8	SLC22A1	0.000021	-0.23	Thyroid
6	rs7753051	160107025	rs58458113dbSNP	160111303	-4278	0.86	0.98	ENSG00000175003.8	SLC22A1	0.0000000000018	-0.27	Whole Blood
								ENSG00000175003.8	SLC22A1	0.0000000000081	-0.37	Muscle - Skeletal
								ENSG00000175003.8	SLC22A1	0.0000000034	-0.44	Lung
								ENSG00000175003.8	SLC22A1	0.000002	-0.27	Thyroid
								ENSG00000146477.4	SLC22A3	0.000015	-0.28	Esophagus - Mucosa
								ENSG00000175003.8	SLC22A1	0.000018	-0.29	Adipose - Visceral (Omentum)
6	rs7753051	160107025	rs9346808dbSNP	160111620	-4595	0.98	0.99	ENSG00000175003.8	SLC22A1	3.9E-19	-0.31	Whole Blood
								ENSG00000175003.8	SLC22A1	0.000000000000000037	-0.41	Muscle - Skeletal
								ENSG00000175003.8	SLC22A1	0.000000000035	-0.34	Thyroid
								ENSG00000175003.8	SLC22A1	0.000000000095	-0.43	Lung
								ENSG00000175003.8	SLC22A1	0.00000043	-0.31	Adipose - Visceral (Omentum)
								ENSG00000175003.8	SLC22A1	0.00000055	-0.33	Adipose - Subcutaneous
								ENSG00000175003.8	SLC22A1	0.000001	-0.37	Colon - Transverse
								ENSG00000175003.8	SLC22A1	0.0000028	-0.36	Esophagus - Muscularis
								ENSG00000175003.8	SLC22A1	0.0000045	-0.42	Testis
								ENSG00000213073.4	RP11-288H12.3	0.000021	0.25	Colon - Sigmoid
								ENSG00000175003.8	SLC22A1	0.000024	-0.3	Nerve - Tibial
6	rs7753051	160107025	rs6900842dbSNP	160114620	-7595	0.81	0.97	ENSG00000175003.8	SLC22A1	0.00000000000000003	-0.3	Whole Blood
								ENSG00000175003.8	SLC22A1	0.00000000000012	-0.36	Muscle - Skeletal
								ENSG00000175003.8	SLC22A1	0.00000000083	-0.43	Lung
								ENSG00000175003.8	SLC22A1	0.00000026	-0.27	Thyroid
								ENSG00000175003.8	SLC22A1	0.00000065	-0.3	Adipose - Visceral (Omentum)
								ENSG00000175003.8	SLC22A1	0.000022	-0.38	Heart - Left Ventricle
								ENSG00000175003.8	SLC22A1	0.000031	-0.32	Colon - Transverse
6	rs7753051	160107025	rs6935207dbSNP	160120141	-13116	0.82	0.96	ENSG00000175003.8	SLC22A1	0.000000000000000012	-0.3	Whole Blood
								ENSG00000175003.8	SLC22A1	0.00000000000006	-0.37	Muscle - Skeletal
								ENSG00000175003.8	SLC22A1	0.00000000084	-0.43	Lung
								ENSG00000175003.8	SLC22A1	0.000000051	-0.29	Thyroid
								ENSG00000175003.8	SLC22A1	0.0000011	-0.3	Adipose - Visceral (Omentum)
								ENSG00000175003.8	SLC22A1	0.0000098	-0.34	Colon - Transverse
								ENSG00000175003.8	SLC22A1	0.000014	-0.39	Heart - Left Ventricle
								ENSG00000213073.4	RP11-288H12.3	0.000016	0.25	Colon - Sigmoid
								ENSG00000175003.8	SLC22A1	0.000028	-0.28	Adipose - Subcutaneous
6	rs7753051	160107025	rs4709400dbSNP	160122578	-15553	0.82	0.96	ENSG00000175003.8	SLC22A1	0.000000000000000016	-0.3	Whole Blood
								ENSG00000175003.8	SLC22A1	0.00000000000011	-0.37	Muscle - Skeletal
								ENSG00000175003.8	SLC22A1	0.00000000072	-0.43	Lung
								ENSG00000175003.8	SLC22A1	0.000000044	-0.29	Thyroid
								ENSG00000175003.8	SLC22A1	0.00000079	-0.3	Adipose - Visceral (Omentum)
								ENSG00000213073.4	RP11-288H12.3	0.000016	0.25	Colon - Sigmoid
								ENSG00000175003.8	SLC22A1	0.000017	-0.34	Colon - Transverse
								ENSG00000175003.8	SLC22A1	0.000019	-0.39	Heart - Left Ventricle
								ENSG00000175003.8	SLC22A1	0.000022	-0.29	Adipose - Subcutaneous
9	rs10980926	111531354	rs10217747dbSNP	111547655	-16301	0.95	1	ENSG00000173258.8	ZNF483	0.0000002	-0.21	Adipose - Subcutaneous
11	rs10769908	8462542	rs10840040dbSNP	8419724	42818	0.8	0.97	ENSG00000130413.11	STK33	0.0000000000025	-0.59	Artery - Aorta
								ENSG00000130413.11	STK33	0.000018	-0.46	Artery - Coronary
								ENSG00000130413.11	STK33	0.000000000000049	-0.46	Artery - Tibial
								ENSG00000130413.11	STK33	0.0000000029	-0.28	Testis
								ENSG00000166436.11	TRIM66	0.000024	-0.29	Breast - Mammary Tissue
								ENSG00000166436.11	TRIM66	0.000033	-0.2	Skin - Sun Exposed (Lower leg)
								ENSG00000166436.11	TRIM66	0.000067	-0.18	Testis
11	rs10769908	8462542	rs10769905dbSNP	8420169	42373	0.8	0.97	ENSG00000130413.11	STK33	0.0000000000025	-0.59	Artery - Aorta
								ENSG00000130413.11	STK33	0.000018	-0.46	Artery - Coronary
								ENSG00000130413.11	STK33	0.000000000000052	-0.45	Artery - Tibial
								ENSG00000130413.11	STK33	0.0000000029	-0.28	Testis
								ENSG00000166436.11	TRIM66	0.000023	-0.29	Breast - Mammary Tissue
								ENSG00000166436.11	TRIM66	0.000033	-0.2	Skin - Sun Exposed (Lower leg)
								ENSG00000166436.11	TRIM66	0.000067	-0.18	Testis
11	rs10769908	8462542	rs10769906dbSNP	8420607	41935	0.8	-0.97	ENSG00000130413.11	STK33	0.0000085	0.2	Adipose - Visceral (Omentum)
								ENSG00000130413.11	STK33	0.000000000089	0.56	Artery - Aorta
								ENSG00000130413.11	STK33	0.0000034	0.51	Artery - Coronary
								ENSG00000130413.11	STK33	0.00000000000000002	0.51	Artery - Tibial
								ENSG00000130413.11	STK33	0.0000000071	0.29	Testis
								ENSG00000166436.11	TRIM66	0.0000035	0.32	Breast - Mammary Tissue
								ENSG00000166436.11	TRIM66	0.000003	0.23	Skin - Sun Exposed (Lower leg)
								ENSG00000166436.11	TRIM66	0.0000005	0.27	Thyroid
11	rs10769908	8462542	rs4304764dbSNP	8422975	39567	0.8	0.97	ENSG00000130413.11	STK33	0.0000000000027	-0.59	Artery - Aorta
								ENSG00000130413.11	STK33	0.000014	-0.47	Artery - Coronary
								ENSG00000130413.11	STK33	0.000000000000012	-0.47	Artery - Tibial
								ENSG00000130413.11	STK33	0.000000064	-0.26	Testis
								ENSG00000166436.11	TRIM66	0.000034	-0.2	Skin - Sun Exposed (Lower leg)
								ENSG00000166436.11	TRIM66	0.000079	-0.21	Thyroid
11	rs10769908	8462542	rs11041914dbSNP	8424594	37948	0.8	0.95	ENSG00000130413.11	STK33	0.0000000000037	-0.59	Artery - Aorta
								ENSG00000130413.11	STK33	0.0000073	-0.49	Artery - Coronary
								ENSG00000130413.11	STK33	0.000000000000037	-0.46	Artery - Tibial
								ENSG00000130413.11	STK33	0.00000012	-0.26	Testis
								ENSG00000166436.11	TRIM66	0.000029	-0.2	Skin - Sun Exposed (Lower leg)
11	rs10769908	8462542	rs7108993dbSNP	8425646	36896	0.82	0.98	ENSG00000130413.11	STK33	0.000017	-0.19	Adipose - Visceral (Omentum)
								ENSG00000130413.11	STK33	0.0000000000027	-0.59	Artery - Aorta
								ENSG00000130413.11	STK33	0.0000034	-0.5	Artery - Coronary
								ENSG00000130413.11	STK33	0.0000000000000035	-0.48	Artery - Tibial
								ENSG00000130413.11	STK33	0.000000068	-0.26	Testis
								ENSG00000166436.11	TRIM66	0.000036	-0.2	Skin - Sun Exposed (Lower leg)
11	rs10769908	8462542	rs7129564dbSNP	8428702	33840	0.83	0.99	ENSG00000130413.11	STK33	0.0000000000023	-0.59	Artery - Aorta
								ENSG00000130413.11	STK33	0.0000097	-0.48	Artery - Coronary
								ENSG00000130413.11	STK33	0.000000000000056	-0.46	Artery - Tibial
								ENSG00000130413.11	STK33	0.0000000031	-0.28	Testis
								ENSG00000166436.11	TRIM66	0.000017	-0.29	Breast - Mammary Tissue
								ENSG00000166436.11	TRIM66	0.00002	-0.2	Skin - Sun Exposed (Lower leg)
								ENSG00000166436.11	TRIM66	0.000068	-0.18	Testis
11	rs10769908	8462542	rs7118189dbSNP	8428712	33830	0.83	0.99	ENSG00000130413.11	STK33	0.0000000000023	-0.59	Artery - Aorta
								ENSG00000130413.11	STK33	0.0000096	-0.48	Artery - Coronary
								ENSG00000130413.11	STK33	0.000000000000056	-0.46	Artery - Tibial
								ENSG00000130413.11	STK33	0.0000000031	-0.28	Testis
								ENSG00000166436.11	TRIM66	0.000017	-0.29	Breast - Mammary Tissue
								ENSG00000166436.11	TRIM66	0.00002	-0.2	Skin - Sun Exposed (Lower leg)
								ENSG00000166436.11	TRIM66	0.000068	-0.18	Testis
11	rs10769908	8462542	rs7128727dbSNP	8428746	33796	0.83	0.99	ENSG00000130413.11	STK33	0.000017	-0.19	Adipose - Visceral (Omentum)
								ENSG00000130413.11	STK33	0.0000000000026	-0.59	Artery - Aorta
								ENSG00000130413.11	STK33	0.0000034	-0.5	Artery - Coronary
								ENSG00000130413.11	STK33	0.0000000000000028	-0.48	Artery - Tibial
								ENSG00000130413.11	STK33	0.00000007	-0.26	Testis
								ENSG00000166436.11	TRIM66	0.000028	-0.2	Skin - Sun Exposed (Lower leg)
11	rs10769908	8462542	rs10769907dbSNP	8435690	26852	0.97	0.99	ENSG00000130413.11	STK33	0.00001	-0.19	Adipose - Visceral (Omentum)
								ENSG00000130413.11	STK33	0.00000000000051	-0.62	Artery - Aorta
								ENSG00000130413.11	STK33	0.00000043	-0.51	Artery - Coronary
								ENSG00000130413.11	STK33	0.000000000000063	-0.44	Artery - Tibial
								ENSG00000130413.11	STK33	0.00000000064	-0.29	Testis
								ENSG00000166436.11	TRIM66	0.000015	-0.29	Breast - Mammary Tissue
								ENSG00000166436.11	TRIM66	0.000059	-0.17	Muscle - Skeletal
								ENSG00000166436.11	TRIM66	0.000023	-0.2	Skin - Sun Exposed (Lower leg)
								ENSG00000166436.11	TRIM66	0.000059	-0.2	Thyroid
11	rs10769908	8462542	rs1374262dbSNP	8437202	25340	0.97	0.99	ENSG00000130413.11	STK33	0.000011	-0.19	Adipose - Visceral (Omentum)
								ENSG00000130413.11	STK33	0.00000000000044	-0.62	Artery - Aorta
								ENSG00000130413.11	STK33	0.00000052	-0.5	Artery - Coronary
								ENSG00000130413.11	STK33	0.000000000000055	-0.44	Artery - Tibial
								ENSG00000130413.11	STK33	0.00000000065	-0.29	Testis
								ENSG00000166436.11	TRIM66	0.000017	-0.29	Breast - Mammary Tissue
								ENSG00000166436.11	TRIM66	0.000057	-0.17	Muscle - Skeletal
								ENSG00000166436.11	TRIM66	0.000022	-0.2	Skin - Sun Exposed (Lower leg)
								ENSG00000166436.11	TRIM66	0.000039	-0.21	Thyroid
11	rs10769908	8462542	rs10840047dbSNP	8439350	23192	0.96	0.99	ENSG00000130413.11	STK33	0.0000046	-0.2	Adipose - Visceral (Omentum)
								ENSG00000130413.11	STK33	0.00000000000053	-0.62	Artery - Aorta
								ENSG00000130413.11	STK33	0.000000081	-0.54	Artery - Coronary
								ENSG00000130413.11	STK33	0.0000000000000036	-0.46	Artery - Tibial
								ENSG00000130413.11	STK33	0.0000000032	-0.28	Testis
								ENSG00000166436.11	TRIM66	0.000045	-0.18	Muscle - Skeletal
								ENSG00000166436.11	TRIM66	0.000059	-0.19	Skin - Sun Exposed (Lower leg)
								ENSG00000166436.11	TRIM66	0.000073	-0.2	Thyroid
11	rs10769908	8462542	rs7112153dbSNP	8439631	22911	0.95	0.99	ENSG00000130413.11	STK33	0.000015	-0.19	Adipose - Visceral (Omentum)
								ENSG00000130413.11	STK33	0.00000000000042	-0.62	Artery - Aorta
								ENSG00000130413.11	STK33	0.00000051	-0.5	Artery - Coronary
								ENSG00000130413.11	STK33	0.000000000000052	-0.44	Artery - Tibial
								ENSG00000130413.11	STK33	0.00000000065	-0.29	Testis
								ENSG00000166436.11	TRIM66	0.000011	-0.3	Breast - Mammary Tissue
								ENSG00000166436.11	TRIM66	0.000047	-0.18	Muscle - Skeletal
								ENSG00000166436.11	TRIM66	0.000021	-0.2	Skin - Sun Exposed (Lower leg)
								ENSG00000166436.11	TRIM66	0.000034	-0.21	Thyroid
11	rs10769908	8462542	rs7127684dbSNP	8441172	21370	0.97	1	ENSG00000130413.11	STK33	0.0000045	-0.2	Adipose - Visceral (Omentum)
								ENSG00000130413.11	STK33	0.00000000000053	-0.62	Artery - Aorta
								ENSG00000130413.11	STK33	0.000000081	-0.54	Artery - Coronary
								ENSG00000130413.11	STK33	0.0000000000000016	-0.47	Artery - Tibial
								ENSG00000130413.11	STK33	0.0000000033	-0.28	Testis
								ENSG00000166436.11	TRIM66	0.000046	-0.18	Muscle - Skeletal
								ENSG00000166436.11	TRIM66	0.000073	-0.2	Thyroid
11	rs10769908	8462542	rs11041924dbSNP	8441560	20982	0.95	1	ENSG00000130413.11	STK33	0.0000029	-0.21	Adipose - Visceral (Omentum)
								ENSG00000130413.11	STK33	0.0000000000011	-0.62	Artery - Aorta
								ENSG00000130413.11	STK33	0.0000018	-0.5	Artery - Coronary
								ENSG00000130413.11	STK33	0.000000000000099	-0.44	Artery - Tibial
								ENSG00000130413.11	STK33	0.000026	-0.28	Stomach
								ENSG00000130413.11	STK33	0.0000000043	-0.28	Testis
								ENSG00000166436.11	TRIM66	0.000011	-0.3	Breast - Mammary Tissue
								ENSG00000166436.11	TRIM66	0.000023	-0.18	Muscle - Skeletal
								ENSG00000166436.11	TRIM66	0.000013	-0.21	Skin - Sun Exposed (Lower leg)
								ENSG00000166436.11	TRIM66	0.0000048	-0.24	Thyroid
11	rs10769908	8462542	rs7101471dbSNP	8442075	20467	0.97	1	ENSG00000130413.11	STK33	0.0000045	-0.2	Adipose - Visceral (Omentum)
								ENSG00000130413.11	STK33	0.00000000000065	-0.61	Artery - Aorta
								ENSG00000130413.11	STK33	0.000000081	-0.54	Artery - Coronary
								ENSG00000130413.11	STK33	0.0000000000000015	-0.47	Artery - Tibial
								ENSG00000130413.11	STK33	0.0000000038	-0.27	Testis
								ENSG00000166436.11	TRIM66	0.000042	-0.18	Muscle - Skeletal
								ENSG00000166436.11	TRIM66	0.000074	-0.2	Thyroid
11	rs10769908	8462542	rs2044463dbSNP	8442404	20138	0.97	1	ENSG00000130413.11	STK33	0.000011	-0.19	Adipose - Visceral (Omentum)
								ENSG00000130413.11	STK33	0.00000000000058	-0.61	Artery - Aorta
								ENSG00000130413.11	STK33	0.00000051	-0.5	Artery - Coronary
								ENSG00000130413.11	STK33	0.000000000000026	-0.45	Artery - Tibial
								ENSG00000130413.11	STK33	0.00000000085	-0.29	Testis
								ENSG00000166436.11	TRIM66	0.000019	-0.29	Breast - Mammary Tissue
								ENSG00000166436.11	TRIM66	0.00005	-0.18	Muscle - Skeletal
								ENSG00000166436.11	TRIM66	0.000027	-0.2	Skin - Sun Exposed (Lower leg)
								ENSG00000166436.11	TRIM66	0.00004	-0.21	Thyroid
11	rs10769908	8462542	rs3969875dbSNP	8444890	17652	0.96	1	ENSG00000130413.11	STK33	0.000015	-0.19	Adipose - Visceral (Omentum)
								ENSG00000130413.11	STK33	0.00000000000064	-0.62	Artery - Aorta
								ENSG00000130413.11	STK33	0.0000022	-0.48	Artery - Coronary
								ENSG00000130413.11	STK33	0.000000000000019	-0.45	Artery - Tibial
								ENSG00000130413.11	STK33	0.0000000006	-0.29	Testis
								ENSG00000130413.11	STK33	0.000029	0.31	Whole Blood
								ENSG00000166436.11	TRIM66	0.000015	-0.29	Breast - Mammary Tissue
								ENSG00000166436.11	TRIM66	0.00003	-0.2	Skin - Sun Exposed (Lower leg)
								ENSG00000166436.11	TRIM66	0.00002	-0.22	Thyroid
11	rs10769908	8462542	rs10840051dbSNP	8453633	8909	0.99	1	ENSG00000130413.11	STK33	0.0000022	-0.2	Adipose - Visceral (Omentum)
								ENSG00000130413.11	STK33	0.00000000000017	-0.63	Artery - Aorta
								ENSG00000130413.11	STK33	0.00000011	-0.53	Artery - Coronary
								ENSG00000130413.11	STK33	0.000000000000000016	-0.49	Artery - Tibial
								ENSG00000130413.11	STK33	0.00000000049	-0.29	Testis
								ENSG00000166436.11	TRIM66	0.000017	-0.3	Breast - Mammary Tissue
								ENSG00000166436.11	TRIM66	0.000017	-0.2	Skin - Sun Exposed (Lower leg)
								ENSG00000166436.11	TRIM66	0.0000051	-0.23	Thyroid
11	rs10769908	8462542	rs7935708dbSNP	8456998	5544	0.99	1	ENSG00000130413.11	STK33	0.000014	-0.19	Adipose - Visceral (Omentum)
								ENSG00000130413.11	STK33	0.00000000000045	-0.62	Artery - Aorta
								ENSG00000130413.11	STK33	0.00000051	-0.5	Artery - Coronary
								ENSG00000130413.11	STK33	0.0000000000000099	-0.45	Artery - Tibial
								ENSG00000130413.11	STK33	0.00000000066	-0.29	Testis
								ENSG00000166436.11	TRIM66	0.000011	-0.3	Breast - Mammary Tissue
								ENSG00000166436.11	TRIM66	0.000064	-0.17	Muscle - Skeletal
								ENSG00000166436.11	TRIM66	0.000021	-0.2	Skin - Sun Exposed (Lower leg)
								ENSG00000166436.11	TRIM66	0.000032	-0.21	Thyroid
11	rs10769908	8462542	rs6578968dbSNP	8459172	3370	0.99	1	ENSG00000130413.11	STK33	0.000015	-0.19	Adipose - Visceral (Omentum)
								ENSG00000130413.11	STK33	0.00000000000044	-0.62	Artery - Aorta
								ENSG00000130413.11	STK33	0.00000051	-0.5	Artery - Coronary
								ENSG00000130413.11	STK33	0.0000000000000099	-0.45	Artery - Tibial
								ENSG00000130413.11	STK33	0.00000000065	-0.29	Testis
								ENSG00000166436.11	TRIM66	0.000011	-0.3	Breast - Mammary Tissue
								ENSG00000166436.11	TRIM66	0.000065	-0.17	Muscle - Skeletal
								ENSG00000166436.11	TRIM66	0.000021	-0.2	Skin - Sun Exposed (Lower leg)
								ENSG00000166436.11	TRIM66	0.000032	-0.21	Thyroid
11	rs10769908	8462542	rs1900273dbSNP	8461788	754	0.99	1	ENSG00000130413.11	STK33	0.0000022	-0.2	Adipose - Visceral (Omentum)
								ENSG00000130413.11	STK33	0.00000000000017	-0.63	Artery - Aorta
								ENSG00000130413.11	STK33	0.00000011	-0.53	Artery - Coronary
								ENSG00000130413.11	STK33	0.000000000000000016	-0.49	Artery - Tibial
								ENSG00000130413.11	STK33	0.0000000005	-0.29	Testis
								ENSG00000166436.11	TRIM66	0.000017	-0.3	Breast - Mammary Tissue
								ENSG00000166436.11	TRIM66	0.000017	-0.2	Skin - Sun Exposed (Lower leg)
								ENSG00000166436.11	TRIM66	0.0000051	-0.23	Thyroid
11	rs10769908	8462542	rs7120065dbSNP	8463349	-807	0.98	1	ENSG00000130413.11	STK33	0.0000023	-0.2	Adipose - Visceral (Omentum)
								ENSG00000130413.11	STK33	0.00000000000017	-0.63	Artery - Aorta
								ENSG00000130413.11	STK33	0.00000011	-0.53	Artery - Coronary
								ENSG00000130413.11	STK33	0.000000000000000016	-0.49	Artery - Tibial
								ENSG00000130413.11	STK33	0.0000000005	-0.29	Testis
								ENSG00000166436.11	TRIM66	0.000016	-0.3	Breast - Mammary Tissue
								ENSG00000166436.11	TRIM66	0.000017	-0.2	Skin - Sun Exposed (Lower leg)
								ENSG00000166436.11	TRIM66	0.000005	-0.23	Thyroid
11	rs10769908	8462542	rs2871753dbSNP	8465103	-2561	1	-1	ENSG00000130413.11	STK33	0.0000023	0.2	Adipose - Visceral (Omentum)
								ENSG00000130413.11	STK33	0.00000000000017	0.63	Artery - Aorta
								ENSG00000130413.11	STK33	0.00000011	0.53	Artery - Coronary
								ENSG00000130413.11	STK33	0.000000000000000016	0.49	Artery - Tibial
								ENSG00000130413.11	STK33	0.0000000005	0.29	Testis
								ENSG00000166436.11	TRIM66	0.000016	0.3	Breast - Mammary Tissue
								ENSG00000166436.11	TRIM66	0.000017	0.2	Skin - Sun Exposed (Lower leg)
								ENSG00000166436.11	TRIM66	0.0000051	0.23	Thyroid
11	rs10769908	8462542	rs935370dbSNP	8465299	-2757	0.95	-1	ENSG00000130413.11	STK33	0.0000012	0.2	Adipose - Visceral (Omentum)
								ENSG00000130413.11	STK33	0.0000000000000019	0.69	Artery - Aorta
								ENSG00000130413.11	STK33	0.000000083	0.55	Artery - Coronary
								ENSG00000130413.11	STK33	0.0000000000000011	0.47	Artery - Tibial
								ENSG00000130413.11	STK33	0.0000073	0.53	Brain - Cerebellar Hemisphere
								ENSG00000130413.11	STK33	0.0000076	0.52	Brain - Cerebellum
								ENSG00000130413.11	STK33	0.000023	0.29	Stomach
								ENSG00000130413.11	STK33	0.00000031	0.25	Testis
11	rs10769908	8462542	rs7924753dbSNP	8466419	-3877	1	-1	ENSG00000130413.11	STK33	0.0000023	0.2	Adipose - Visceral (Omentum)
								ENSG00000130413.11	STK33	0.00000000000017	0.63	Artery - Aorta
								ENSG00000130413.11	STK33	0.00000011	0.53	Artery - Coronary
								ENSG00000130413.11	STK33	0.000000000000000016	0.49	Artery - Tibial
								ENSG00000130413.11	STK33	0.0000000005	0.29	Testis
								ENSG00000166436.11	TRIM66	0.000016	0.3	Breast - Mammary Tissue
								ENSG00000166436.11	TRIM66	0.000017	0.2	Skin - Sun Exposed (Lower leg)
								ENSG00000166436.11	TRIM66	0.0000051	0.23	Thyroid
11	rs10769908	8462542	rs6578969dbSNP	8467444	-4902	0.99	0.99	ENSG00000130413.11	STK33	0.000015	-0.19	Adipose - Visceral (Omentum)
								ENSG00000130413.11	STK33	0.00000000000048	-0.62	Artery - Aorta
								ENSG00000130413.11	STK33	0.00000051	-0.5	Artery - Coronary
								ENSG00000130413.11	STK33	0.000000000000011	-0.45	Artery - Tibial
								ENSG00000130413.11	STK33	0.00000000065	-0.29	Testis
								ENSG00000166436.11	TRIM66	0.00001	-0.3	Breast - Mammary Tissue
								ENSG00000166436.11	TRIM66	0.000065	-0.17	Muscle - Skeletal
								ENSG00000166436.11	TRIM66	0.000021	-0.2	Skin - Sun Exposed (Lower leg)
								ENSG00000166436.11	TRIM66	0.000029	-0.21	Thyroid
11	rs10769908	8462542	rs7949017dbSNP	8470580	-8038	0.98	-0.99	ENSG00000130413.11	STK33	0.0000023	0.2	Adipose - Visceral (Omentum)
								ENSG00000130413.11	STK33	0.00000000000018	0.63	Artery - Aorta
								ENSG00000130413.11	STK33	0.00000011	0.53	Artery - Coronary
								ENSG00000130413.11	STK33	0.000000000000000018	0.49	Artery - Tibial
								ENSG00000130413.11	STK33	0.0000000005	0.29	Testis
								ENSG00000166436.11	TRIM66	0.000016	0.3	Breast - Mammary Tissue
								ENSG00000166436.11	TRIM66	0.000017	0.2	Skin - Sun Exposed (Lower leg)
								ENSG00000166436.11	TRIM66	0.0000045	0.24	Thyroid
11	rs10769908	8462542	rs10840055dbSNP	8472798	-10256	0.97	-0.99	ENSG00000130413.11	STK33	0.0000023	0.2	Adipose - Visceral (Omentum)
								ENSG00000130413.11	STK33	0.00000000000018	0.63	Artery - Aorta
								ENSG00000130413.11	STK33	0.00000011	0.53	Artery - Coronary
								ENSG00000130413.11	STK33	0.000000000000000018	0.49	Artery - Tibial
								ENSG00000130413.11	STK33	0.0000000005	0.29	Testis
								ENSG00000166436.11	TRIM66	0.000016	0.3	Breast - Mammary Tissue
								ENSG00000166436.11	TRIM66	0.000017	0.2	Skin - Sun Exposed (Lower leg)
								ENSG00000166436.11	TRIM66	0.0000045	0.24	Thyroid
11	rs10769908	8462542	rs10743072dbSNP	8474150	-11608	0.98	-0.99	ENSG00000130413.11	STK33	0.0000023	0.2	Adipose - Visceral (Omentum)
								ENSG00000130413.11	STK33	0.00000000000018	0.63	Artery - Aorta
								ENSG00000130413.11	STK33	0.00000011	0.53	Artery - Coronary
								ENSG00000130413.11	STK33	0.000000000000000018	0.49	Artery - Tibial
								ENSG00000130413.11	STK33	0.0000000005	0.29	Testis
								ENSG00000166436.11	TRIM66	0.000016	0.3	Breast - Mammary Tissue
								ENSG00000166436.11	TRIM66	0.000017	0.2	Skin - Sun Exposed (Lower leg)
								ENSG00000166436.11	TRIM66	0.0000045	0.24	Thyroid
11	rs10769908	8462542	rs2289921dbSNP	8475064	-12522	0.98	-0.99	ENSG00000130413.11	STK33	0.0000023	0.2	Adipose - Visceral (Omentum)
								ENSG00000130413.11	STK33	0.00000000000018	0.63	Artery - Aorta
								ENSG00000130413.11	STK33	0.00000011	0.53	Artery - Coronary
								ENSG00000130413.11	STK33	0.000000000000000018	0.49	Artery - Tibial
								ENSG00000130413.11	STK33	0.0000000005	0.29	Testis
								ENSG00000166436.11	TRIM66	0.000016	0.3	Breast - Mammary Tissue
								ENSG00000166436.11	TRIM66	0.000017	0.2	Skin - Sun Exposed (Lower leg)
								ENSG00000166436.11	TRIM66	0.0000045	0.24	Thyroid
11	rs10769908	8462542	rs10840056dbSNP	8476517	-13975	0.98	-0.99	ENSG00000130413.11	STK33	0.0000023	0.2	Adipose - Visceral (Omentum)
								ENSG00000130413.11	STK33	0.00000000000017	0.63	Artery - Aorta
								ENSG00000130413.11	STK33	0.00000011	0.53	Artery - Coronary
								ENSG00000130413.11	STK33	0.000000000000000016	0.49	Artery - Tibial
								ENSG00000130413.11	STK33	0.0000000005	0.29	Testis
								ENSG00000166436.11	TRIM66	0.000016	0.3	Breast - Mammary Tissue
								ENSG00000166436.11	TRIM66	0.000017	0.2	Skin - Sun Exposed (Lower leg)
								ENSG00000166436.11	TRIM66	0.000005	0.23	Thyroid
11	rs10769908	8462542	rs10840058dbSNP	8476852	-14310	0.98	-0.99	ENSG00000130413.11	STK33	0.0000023	0.2	Adipose - Visceral (Omentum)
								ENSG00000130413.11	STK33	0.00000000000017	0.63	Artery - Aorta
								ENSG00000130413.11	STK33	0.00000011	0.53	Artery - Coronary
								ENSG00000130413.11	STK33	0.000000000000000016	0.49	Artery - Tibial
								ENSG00000130413.11	STK33	0.0000000005	0.29	Testis
								ENSG00000166436.11	TRIM66	0.000016	0.3	Breast - Mammary Tissue
								ENSG00000166436.11	TRIM66	0.000017	0.2	Skin - Sun Exposed (Lower leg)
								ENSG00000166436.11	TRIM66	0.000005	0.23	Thyroid
11	rs10769908	8462542	rs10769910dbSNP	8477859	-15317	0.98	-0.99	ENSG00000130413.11	STK33	0.0000023	0.2	Adipose - Visceral (Omentum)
								ENSG00000130413.11	STK33	0.00000000000017	0.63	Artery - Aorta
								ENSG00000130413.11	STK33	0.00000011	0.53	Artery - Coronary
								ENSG00000130413.11	STK33	0.000000000000000016	0.49	Artery - Tibial
								ENSG00000130413.11	STK33	0.0000000005	0.29	Testis
								ENSG00000166436.11	TRIM66	0.000016	0.3	Breast - Mammary Tissue
								ENSG00000166436.11	TRIM66	0.000017	0.2	Skin - Sun Exposed (Lower leg)
								ENSG00000166436.11	TRIM66	0.000005	0.23	Thyroid
11	rs10769908	8462542	rs10840060dbSNP	8478498	-15956	0.98	-0.99	ENSG00000130413.11	STK33	0.0000022	0.2	Adipose - Visceral (Omentum)
								ENSG00000130413.11	STK33	0.00000000000017	0.63	Artery - Aorta
								ENSG00000130413.11	STK33	0.00000011	0.53	Artery - Coronary
								ENSG00000130413.11	STK33	0.000000000000000016	0.49	Artery - Tibial
								ENSG00000130413.11	STK33	0.0000000005	0.29	Testis
								ENSG00000166436.11	TRIM66	0.000016	0.3	Breast - Mammary Tissue
								ENSG00000166436.11	TRIM66	0.000017	0.2	Skin - Sun Exposed (Lower leg)
								ENSG00000166436.11	TRIM66	0.000005	0.23	Thyroid
11	rs10769908	8462542	rs11041944dbSNP	8479449	-16907	0.96	-0.99	ENSG00000130413.11	STK33	0.0000024	0.2	Adipose - Visceral (Omentum)
								ENSG00000130413.11	STK33	0.00000000000023	0.63	Artery - Aorta
								ENSG00000130413.11	STK33	0.00000011	0.53	Artery - Coronary
								ENSG00000130413.11	STK33	0.000000000000000027	0.49	Artery - Tibial
								ENSG00000130413.11	STK33	0.00000000052	0.3	Testis
								ENSG00000166436.11	TRIM66	0.000016	0.3	Breast - Mammary Tissue
								ENSG00000166436.11	TRIM66	0.000017	0.2	Skin - Sun Exposed (Lower leg)
								ENSG00000166436.11	TRIM66	0.0000047	0.24	Thyroid
11	rs10769908	8462542	rs725502dbSNP	8482196	-19654	0.97	0.99	ENSG00000130413.11	STK33	0.0000022	-0.2	Adipose - Visceral (Omentum)
								ENSG00000130413.11	STK33	0.00000000000017	-0.63	Artery - Aorta
								ENSG00000130413.11	STK33	0.00000011	-0.53	Artery - Coronary
								ENSG00000130413.11	STK33	0.000000000000000016	-0.49	Artery - Tibial
								ENSG00000130413.11	STK33	0.0000000005	-0.29	Testis
								ENSG00000166436.11	TRIM66	0.000016	-0.3	Breast - Mammary Tissue
								ENSG00000166436.11	TRIM66	0.000017	-0.2	Skin - Sun Exposed (Lower leg)
								ENSG00000166436.11	TRIM66	0.000005	-0.23	Thyroid
11	rs10769908	8462542	rs2028882dbSNP	8483307	-20765	0.98	0.99	ENSG00000130413.11	STK33	0.0000022	-0.2	Adipose - Visceral (Omentum)
								ENSG00000130413.11	STK33	0.00000000000017	-0.63	Artery - Aorta
								ENSG00000130413.11	STK33	0.00000011	-0.53	Artery - Coronary
								ENSG00000130413.11	STK33	0.000000000000000016	-0.49	Artery - Tibial
								ENSG00000130413.11	STK33	0.0000000005	-0.29	Testis
								ENSG00000166436.11	TRIM66	0.000016	-0.3	Breast - Mammary Tissue
								ENSG00000166436.11	TRIM66	0.000017	-0.2	Skin - Sun Exposed (Lower leg)
								ENSG00000166436.11	TRIM66	0.000005	-0.23	Thyroid
11	rs10769908	8462542	rs7939731dbSNP	8488752	-26210	0.97	0.99	ENSG00000130413.11	STK33	0.0000022	-0.2	Adipose - Visceral (Omentum)
								ENSG00000130413.11	STK33	0.00000000000011	-0.63	Artery - Aorta
								ENSG00000130413.11	STK33	0.000000091	-0.54	Artery - Coronary
								ENSG00000130413.11	STK33	0.000000000000000014	-0.49	Artery - Tibial
								ENSG00000130413.11	STK33	0.00000000045	-0.29	Testis
								ENSG00000166436.11	TRIM66	0.000017	-0.3	Breast - Mammary Tissue
								ENSG00000166436.11	TRIM66	0.000018	-0.2	Skin - Sun Exposed (Lower leg)
								ENSG00000166436.11	TRIM66	0.0000051	-0.23	Thyroid
11	rs10769908	8462542	rs10743074dbSNP	8490062	-27520	0.96	0.98	ENSG00000130413.11	STK33	0.0000022	-0.2	Adipose - Visceral (Omentum)
								ENSG00000130413.11	STK33	0.00000000000015	-0.63	Artery - Aorta
								ENSG00000130413.11	STK33	0.000000098	-0.53	Artery - Coronary
								ENSG00000130413.11	STK33	0.000000000000000029	-0.49	Artery - Tibial
								ENSG00000130413.11	STK33	0.00000000049	-0.29	Testis
								ENSG00000166436.11	TRIM66	0.000022	-0.3	Breast - Mammary Tissue
								ENSG00000166436.11	TRIM66	0.000017	-0.2	Skin - Sun Exposed (Lower leg)
								ENSG00000166436.11	TRIM66	0.0000041	-0.24	Thyroid
11	rs10769908	8462542	rs12576736dbSNP	8490734	-28192	0.96	0.98	ENSG00000130413.11	STK33	0.000002	-0.21	Adipose - Visceral (Omentum)
								ENSG00000130413.11	STK33	0.000000000001	-0.62	Artery - Aorta
								ENSG00000130413.11	STK33	0.000000068	-0.54	Artery - Coronary
								ENSG00000130413.11	STK33	0.000000000000000018	-0.5	Artery - Tibial
								ENSG00000130413.11	STK33	0.000023	-0.29	Stomach
								ENSG00000130413.11	STK33	0.00000000041	-0.3	Testis
								ENSG00000166436.11	TRIM66	0.000018	-0.3	Breast - Mammary Tissue
								ENSG00000166436.11	TRIM66	0.000013	-0.21	Skin - Sun Exposed (Lower leg)
								ENSG00000166436.11	TRIM66	0.0000053	-0.24	Thyroid
11	rs10769908	8462542	rs11493772dbSNP	8491047	-28505	0.97	0.98	ENSG00000130413.11	STK33	0.0000022	-0.2	Adipose - Visceral (Omentum)
								ENSG00000130413.11	STK33	0.00000000000016	-0.63	Artery - Aorta
								ENSG00000130413.11	STK33	0.00000011	-0.53	Artery - Coronary
								ENSG00000130413.11	STK33	0.000000000000000016	-0.49	Artery - Tibial
								ENSG00000130413.11	STK33	0.0000000005	-0.29	Testis
								ENSG00000166436.11	TRIM66	0.000016	-0.3	Breast - Mammary Tissue
								ENSG00000166436.11	TRIM66	0.000017	-0.2	Skin - Sun Exposed (Lower leg)
								ENSG00000166436.11	TRIM66	0.000005	-0.24	Thyroid
11	rs10769908	8462542	rs11041950dbSNP	8493921	-31379	0.93	0.97	ENSG00000130413.11	STK33	0.0000022	-0.2	Adipose - Visceral (Omentum)
								ENSG00000130413.11	STK33	0.00000000000017	-0.63	Artery - Aorta
								ENSG00000130413.11	STK33	0.00000011	-0.53	Artery - Coronary
								ENSG00000130413.11	STK33	0.000000000000000016	-0.49	Artery - Tibial
								ENSG00000130413.11	STK33	0.0000000005	-0.29	Testis
								ENSG00000166436.11	TRIM66	0.000016	-0.3	Breast - Mammary Tissue
								ENSG00000166436.11	TRIM66	0.000017	-0.2	Skin - Sun Exposed (Lower leg)
								ENSG00000166436.11	TRIM66	0.0000049	-0.24	Thyroid
11	rs10769908	8462542	rs11041951dbSNP	8493986	-31444	0.87	0.98	ENSG00000130413.11	STK33	0.0000031	-0.2	Adipose - Visceral (Omentum)
								ENSG00000130413.11	STK33	0.00000000000038	-0.62	Artery - Aorta
								ENSG00000130413.11	STK33	0.00000011	-0.54	Artery - Coronary
								ENSG00000130413.11	STK33	0.000000000000000018	-0.5	Artery - Tibial
								ENSG00000130413.11	STK33	0.000024	-0.29	Stomach
								ENSG00000130413.11	STK33	0.00000000026	-0.3	Testis
								ENSG00000166436.11	TRIM66	0.000015	-0.22	Thyroid
11	rs10769908	8462542	rs77989806dbSNP	8495653	-33111	0.93	0.97	ENSG00000130413.11	STK33	0.0000022	-0.2	Adipose - Visceral (Omentum)
								ENSG00000130413.11	STK33	0.00000000000017	-0.63	Artery - Aorta
								ENSG00000130413.11	STK33	0.00000011	-0.53	Artery - Coronary
								ENSG00000130413.11	STK33	0.000000000000000016	-0.49	Artery - Tibial
								ENSG00000130413.11	STK33	0.0000000005	-0.29	Testis
								ENSG00000166436.11	TRIM66	0.000016	-0.3	Breast - Mammary Tissue
								ENSG00000166436.11	TRIM66	0.000017	-0.2	Skin - Sun Exposed (Lower leg)
								ENSG00000166436.11	TRIM66	0.0000049	-0.24	Thyroid
11	rs10769908	8462542	rs7104288dbSNP	8498672	-36130	0.92	0.97	ENSG00000130413.11	STK33	0.0000022	-0.2	Adipose - Visceral (Omentum)
								ENSG00000130413.11	STK33	0.00000000000021	-0.63	Artery - Aorta
								ENSG00000130413.11	STK33	0.00000038	-0.51	Artery - Coronary
								ENSG00000130413.11	STK33	0.000000000000000012	-0.49	Artery - Tibial
								ENSG00000130413.11	STK33	0.00000000046	-0.3	Testis
								ENSG00000166436.11	TRIM66	0.000022	-0.29	Breast - Mammary Tissue
								ENSG00000166436.11	TRIM66	0.000025	-0.2	Skin - Sun Exposed (Lower leg)
								ENSG00000166436.11	TRIM66	0.000016	-0.22	Thyroid
11	rs10769908	8462542	rs10840062dbSNP	8500600	-38058	0.93	0.97	ENSG00000130413.11	STK33	0.0000022	-0.2	Adipose - Visceral (Omentum)
								ENSG00000130413.11	STK33	0.00000000000041	-0.62	Artery - Aorta
								ENSG00000130413.11	STK33	0.00000011	-0.53	Artery - Coronary
								ENSG00000130413.11	STK33	0.00000000000000001	-0.5	Artery - Tibial
								ENSG00000130413.11	STK33	0.0000000011	-0.29	Testis
								ENSG00000166436.11	TRIM66	0.000016	-0.3	Breast - Mammary Tissue
								ENSG00000166436.11	TRIM66	0.000011	-0.21	Skin - Sun Exposed (Lower leg)
								ENSG00000166436.11	TRIM66	0.000004	-0.24	Thyroid
11	rs10769908	8462542	rs10840063dbSNP	8500635	-38093	0.94	0.97	ENSG00000130413.11	STK33	0.0000022	-0.2	Adipose - Visceral (Omentum)
								ENSG00000130413.11	STK33	0.00000000000041	-0.62	Artery - Aorta
								ENSG00000130413.11	STK33	0.00000011	-0.53	Artery - Coronary
								ENSG00000130413.11	STK33	0.00000000000000001	-0.5	Artery - Tibial
								ENSG00000130413.11	STK33	0.0000000012	-0.29	Testis
								ENSG00000166436.11	TRIM66	0.000016	-0.3	Breast - Mammary Tissue
								ENSG00000166436.11	TRIM66	0.000011	-0.21	Skin - Sun Exposed (Lower leg)
								ENSG00000166436.11	TRIM66	0.0000039	-0.24	Thyroid
11	rs10769908	8462542	rs7949988dbSNP	8503426	-40884	0.92	0.97	ENSG00000130413.11	STK33	0.0000034	-0.2	Adipose - Visceral (Omentum)
								ENSG00000130413.11	STK33	0.00000000000062	-0.62	Artery - Aorta
								ENSG00000130413.11	STK33	0.000000075	-0.54	Artery - Coronary
								ENSG00000130413.11	STK33	0.0000000000000000069	-0.5	Artery - Tibial
								ENSG00000130413.11	STK33	0.000023	-0.29	Stomach
								ENSG00000130413.11	STK33	0.00000000013	-0.3	Testis
								ENSG00000166436.11	TRIM66	0.000016	-0.3	Breast - Mammary Tissue
								ENSG00000166436.11	TRIM66	0.000031	-0.2	Skin - Sun Exposed (Lower leg)
								ENSG00000166436.11	TRIM66	0.0000064	-0.23	Thyroid
11	rs10769908	8462542	rs7947670dbSNP	8503984	-41442	0.95	0.98	ENSG00000130413.11	STK33	0.0000022	-0.2	Adipose - Visceral (Omentum)
								ENSG00000130413.11	STK33	0.00000000000017	-0.63	Artery - Aorta
								ENSG00000130413.11	STK33	0.00000011	-0.53	Artery - Coronary
								ENSG00000130413.11	STK33	0.000000000000000017	-0.49	Artery - Tibial
								ENSG00000130413.11	STK33	0.0000000005	-0.29	Testis
								ENSG00000166436.11	TRIM66	0.000017	-0.3	Breast - Mammary Tissue
								ENSG00000166436.11	TRIM66	0.000017	-0.2	Skin - Sun Exposed (Lower leg)
								ENSG00000166436.11	TRIM66	0.000005	-0.23	Thyroid
11	rs10769908	8462542	rs10840065dbSNP	8505096	-42554	0.95	0.97	ENSG00000130413.11	STK33	0.0000022	-0.2	Adipose - Visceral (Omentum)
								ENSG00000130413.11	STK33	0.00000000000016	-0.63	Artery - Aorta
								ENSG00000130413.11	STK33	0.00000011	-0.53	Artery - Coronary
								ENSG00000130413.11	STK33	0.000000000000000016	-0.49	Artery - Tibial
								ENSG00000130413.11	STK33	0.0000000005	-0.29	Testis
								ENSG00000166436.11	TRIM66	0.000016	-0.3	Breast - Mammary Tissue
								ENSG00000166436.11	TRIM66	0.000017	-0.2	Skin - Sun Exposed (Lower leg)
								ENSG00000166436.11	TRIM66	0.0000049	-0.24	Thyroid
11	rs10769908	8462542	rs7931044dbSNP	8508291	-45749	0.83	0.97	ENSG00000130413.11	STK33	0.0000000011	-0.55	Artery - Aorta
								ENSG00000130413.11	STK33	0.00000019	-0.52	Artery - Coronary
								ENSG00000130413.11	STK33	0.00000000000000083	-0.47	Artery - Tibial
								ENSG00000130413.11	STK33	0.00002	-0.5	Brain - Cerebellar Hemisphere
								ENSG00000130413.11	STK33	0.000000000001	-0.34	Testis
								ENSG00000166436.11	TRIM66	0.00003	-0.22	Adipose - Subcutaneous
								ENSG00000166436.11	TRIM66	0.0000022	-0.29	Adipose - Visceral (Omentum)
								ENSG00000166436.11	TRIM66	0.0000015	-0.33	Breast - Mammary Tissue
								ENSG00000166436.11	TRIM66	0.000015	-0.29	Esophagus - Muscularis
								ENSG00000166436.11	TRIM66	0.000015	-0.19	Muscle - Skeletal
11	rs10769908	8462542	rs7945659dbSNP	8508378	-45836	0.83	0.97	ENSG00000130413.11	STK33	0.0000000011	-0.55	Artery - Aorta
								ENSG00000130413.11	STK33	0.00000019	-0.52	Artery - Coronary
								ENSG00000130413.11	STK33	0.00000000000000082	-0.47	Artery - Tibial
								ENSG00000130413.11	STK33	0.000018	-0.5	Brain - Cerebellar Hemisphere
								ENSG00000130413.11	STK33	0.000000000001	-0.34	Testis
								ENSG00000166436.11	TRIM66	0.000029	-0.22	Adipose - Subcutaneous
								ENSG00000166436.11	TRIM66	0.0000022	-0.29	Adipose - Visceral (Omentum)
								ENSG00000166436.11	TRIM66	0.0000014	-0.33	Breast - Mammary Tissue
								ENSG00000166436.11	TRIM66	0.000015	-0.29	Esophagus - Muscularis
								ENSG00000166436.11	TRIM66	0.000015	-0.19	Muscle - Skeletal
11	rs10769908	8462542	rs67257872dbSNP	8508671	-46129	0.83	0.97	ENSG00000130413.11	STK33	0.00000000069	-0.55	Artery - Aorta
								ENSG00000130413.11	STK33	0.00000019	-0.52	Artery - Coronary
								ENSG00000130413.11	STK33	0.00000000000000048	-0.47	Artery - Tibial
								ENSG00000130413.11	STK33	0.000013	-0.51	Brain - Cerebellar Hemisphere
								ENSG00000130413.11	STK33	0.000000000001	-0.34	Testis
								ENSG00000166436.11	TRIM66	0.000047	-0.21	Adipose - Subcutaneous
								ENSG00000166436.11	TRIM66	0.0000022	-0.29	Adipose - Visceral (Omentum)
								ENSG00000166436.11	TRIM66	0.0000014	-0.33	Breast - Mammary Tissue
								ENSG00000166436.11	TRIM66	0.000027	-0.28	Esophagus - Muscularis
								ENSG00000166436.11	TRIM66	0.000013	-0.19	Muscle - Skeletal
11	rs10769908	8462542	rs7117945dbSNP	8510911	-48369	0.95	0.98	ENSG00000130413.11	STK33	0.0000022	-0.2	Adipose - Visceral (Omentum)
								ENSG00000130413.11	STK33	0.00000000000027	-0.63	Artery - Aorta
								ENSG00000130413.11	STK33	0.00000011	-0.53	Artery - Coronary
								ENSG00000130413.11	STK33	0.0000000000000000089	-0.5	Artery - Tibial
								ENSG00000130413.11	STK33	0.000011	-0.53	Brain - Cerebellar Hemisphere
								ENSG00000130413.11	STK33	0.000017	-0.5	Brain - Cerebellum
								ENSG00000130413.11	STK33	0.0000000012	-0.29	Testis
								ENSG00000166436.11	TRIM66	0.000011	-0.31	Breast - Mammary Tissue
								ENSG00000166436.11	TRIM66	0.000039	-0.18	Muscle - Skeletal
								ENSG00000166436.11	TRIM66	0.000084	-0.21	Nerve - Tibial
11	rs10769908	8462542	rs10444244dbSNP	8513056	-50514	0.95	0.98	ENSG00000130413.11	STK33	0.0000022	-0.2	Adipose - Visceral (Omentum)
								ENSG00000130413.11	STK33	0.00000000000035	-0.63	Artery - Aorta
								ENSG00000130413.11	STK33	0.00000011	-0.53	Artery - Coronary
								ENSG00000130413.11	STK33	0.0000000000000000095	-0.5	Artery - Tibial
								ENSG00000130413.11	STK33	0.000011	-0.53	Brain - Cerebellar Hemisphere
								ENSG00000130413.11	STK33	0.000018	-0.5	Brain - Cerebellum
								ENSG00000130413.11	STK33	0.0000000012	-0.29	Testis
								ENSG00000166436.11	TRIM66	0.000011	-0.31	Breast - Mammary Tissue
								ENSG00000166436.11	TRIM66	0.000037	-0.18	Muscle - Skeletal
								ENSG00000166436.11	TRIM66	0.000082	-0.21	Nerve - Tibial
11	rs10769908	8462542	rs10444316dbSNP	8513067	-50525	0.95	0.98	ENSG00000130413.11	STK33	0.0000022	-0.2	Adipose - Visceral (Omentum)
								ENSG00000130413.11	STK33	0.00000000000035	-0.63	Artery - Aorta
								ENSG00000130413.11	STK33	0.00000011	-0.53	Artery - Coronary
								ENSG00000130413.11	STK33	0.0000000000000000095	-0.5	Artery - Tibial
								ENSG00000130413.11	STK33	0.000011	-0.53	Brain - Cerebellar Hemisphere
								ENSG00000130413.11	STK33	0.000018	-0.5	Brain - Cerebellum
								ENSG00000130413.11	STK33	0.0000000012	-0.29	Testis
								ENSG00000166436.11	TRIM66	0.000011	-0.31	Breast - Mammary Tissue
								ENSG00000166436.11	TRIM66	0.000037	-0.18	Muscle - Skeletal
								ENSG00000166436.11	TRIM66	0.000082	-0.21	Nerve - Tibial
11	rs10769908	8462542	rs7950870dbSNP	8523938	-61396	0.82	0.97	ENSG00000130413.11	STK33	0.000013	-0.19	Adipose - Visceral (Omentum)
								ENSG00000130413.11	STK33	0.0000000012	-0.55	Artery - Aorta
								ENSG00000130413.11	STK33	0.00000041	-0.51	Artery - Coronary
								ENSG00000130413.11	STK33	0.000000000000000092	-0.49	Artery - Tibial
								ENSG00000130413.11	STK33	0.000012	-0.51	Brain - Cerebellar Hemisphere
								ENSG00000130413.11	STK33	0.0000000000025	-0.34	Testis
								ENSG00000166436.11	TRIM66	0.000038	-0.21	Adipose - Subcutaneous
								ENSG00000166436.11	TRIM66	0.0000022	-0.29	Adipose - Visceral (Omentum)
								ENSG00000166436.11	TRIM66	0.00000073	-0.34	Breast - Mammary Tissue
								ENSG00000166436.11	TRIM66	0.000021	-0.28	Esophagus - Muscularis
11	rs10769908	8462542	rs11041962dbSNP	8528076	-65534	0.92	0.96	ENSG00000130413.11	STK33	0.0000026	-0.21	Adipose - Visceral (Omentum)
								ENSG00000130413.11	STK33	0.00000000000041	-0.63	Artery - Aorta
								ENSG00000130413.11	STK33	0.00000011	-0.53	Artery - Coronary
								ENSG00000130413.11	STK33	0.000000000000000004	-0.51	Artery - Tibial
								ENSG00000130413.11	STK33	0.000011	-0.53	Brain - Cerebellar Hemisphere
								ENSG00000130413.11	STK33	0.000017	-0.5	Brain - Cerebellum
								ENSG00000130413.11	STK33	0.0000000018	-0.29	Testis
								ENSG00000166436.11	TRIM66	0.000014	-0.31	Breast - Mammary Tissue
								ENSG00000166436.11	TRIM66	0.000014	-0.21	Skin - Sun Exposed (Lower leg)
								ENSG00000166436.11	TRIM66	0.0000023	-0.25	Thyroid
11	rs10769908	8462542	rs7131358dbSNP	8536786	-74244	0.93	0.96	ENSG00000130413.11	STK33	0.0000023	-0.2	Adipose - Visceral (Omentum)
								ENSG00000130413.11	STK33	0.00000000000021	-0.63	Artery - Aorta
								ENSG00000130413.11	STK33	0.00000011	-0.53	Artery - Coronary
								ENSG00000130413.11	STK33	0.0000000000000000084	-0.5	Artery - Tibial
								ENSG00000130413.11	STK33	0.000011	-0.53	Brain - Cerebellar Hemisphere
								ENSG00000130413.11	STK33	0.000017	-0.5	Brain - Cerebellum
								ENSG00000130413.11	STK33	0.0000000013	-0.29	Testis
								ENSG00000166436.11	TRIM66	0.000011	-0.31	Breast - Mammary Tissue
								ENSG00000166436.11	TRIM66	0.000042	-0.18	Muscle - Skeletal
								ENSG00000166436.11	TRIM66	0.0000062	-0.21	Skin - Sun Exposed (Lower leg)
11	rs10769908	8462542	rs7104646dbSNP	8537294	-74752	0.93	0.96	ENSG00000130413.11	STK33	0.0000023	-0.2	Adipose - Visceral (Omentum)
								ENSG00000130413.11	STK33	0.00000000000021	-0.63	Artery - Aorta
								ENSG00000130413.11	STK33	0.00000011	-0.53	Artery - Coronary
								ENSG00000130413.11	STK33	0.0000000000000000084	-0.5	Artery - Tibial
								ENSG00000130413.11	STK33	0.000011	-0.53	Brain - Cerebellar Hemisphere
								ENSG00000130413.11	STK33	0.000017	-0.5	Brain - Cerebellum
								ENSG00000130413.11	STK33	0.0000000013	-0.29	Testis
								ENSG00000166436.11	TRIM66	0.000011	-0.31	Breast - Mammary Tissue
								ENSG00000166436.11	TRIM66	0.000042	-0.18	Muscle - Skeletal
								ENSG00000166436.11	TRIM66	0.0000062	-0.21	Skin - Sun Exposed (Lower leg)
11	rs10769908	8462542	rs2044464dbSNP	8538148	-75606	0.92	0.96	ENSG00000130413.11	STK33	0.0000023	-0.2	Adipose - Visceral (Omentum)
								ENSG00000130413.11	STK33	0.00000000000021	-0.63	Artery - Aorta
								ENSG00000130413.11	STK33	0.00000011	-0.53	Artery - Coronary
								ENSG00000130413.11	STK33	0.0000000000000000084	-0.5	Artery - Tibial
								ENSG00000130413.11	STK33	0.000011	-0.53	Brain - Cerebellar Hemisphere
								ENSG00000130413.11	STK33	0.000017	-0.5	Brain - Cerebellum
								ENSG00000130413.11	STK33	0.0000000012	-0.29	Testis
								ENSG00000166436.11	TRIM66	0.000011	-0.31	Breast - Mammary Tissue
								ENSG00000166436.11	TRIM66	0.000042	-0.18	Muscle - Skeletal
								ENSG00000166436.11	TRIM66	0.0000062	-0.21	Skin - Sun Exposed (Lower leg)
11	rs10769908	8462542	rs10743076dbSNP	8539024	-76482	0.93	0.96	ENSG00000130413.11	STK33	0.0000023	-0.2	Adipose - Visceral (Omentum)
								ENSG00000130413.11	STK33	0.00000000000021	-0.63	Artery - Aorta
								ENSG00000130413.11	STK33	0.00000011	-0.53	Artery - Coronary
								ENSG00000130413.11	STK33	0.0000000000000000083	-0.5	Artery - Tibial
								ENSG00000130413.11	STK33	0.000011	-0.53	Brain - Cerebellar Hemisphere
								ENSG00000130413.11	STK33	0.000017	-0.5	Brain - Cerebellum
								ENSG00000130413.11	STK33	0.0000000013	-0.29	Testis
								ENSG00000166436.11	TRIM66	0.000011	-0.31	Breast - Mammary Tissue
								ENSG00000166436.11	TRIM66	0.000043	-0.18	Muscle - Skeletal
								ENSG00000166436.11	TRIM66	0.0000063	-0.21	Skin - Sun Exposed (Lower leg)
11	rs10769908	8462542	rs2015629dbSNP	8542879	-80337	0.87	0.96	ENSG00000130413.11	STK33	0.00000027	-0.23	Adipose - Visceral (Omentum)
								ENSG00000130413.11	STK33	0.00000000000088	-0.63	Artery - Aorta
								ENSG00000130413.11	STK33	0.000000052	-0.54	Artery - Coronary
								ENSG00000130413.11	STK33	0.00000000000000011	-0.49	Artery - Tibial
								ENSG00000130413.11	STK33	0.0000059	-0.55	Brain - Cerebellar Hemisphere
								ENSG00000130413.11	STK33	0.000033	-0.49	Brain - Cerebellum
								ENSG00000130413.11	STK33	0.000000003	-0.29	Testis
								ENSG00000166436.11	TRIM66	0.000041	-0.2	Skin - Sun Exposed (Lower leg)
								ENSG00000166436.11	TRIM66	0.000013	-0.23	Thyroid
11	rs10769908	8462542	rs1446463dbSNP	8544782	-82240	0.95	0.97	ENSG00000130413.11	STK33	0.0000023	-0.2	Adipose - Visceral (Omentum)
								ENSG00000130413.11	STK33	0.00000000000021	-0.63	Artery - Aorta
								ENSG00000130413.11	STK33	0.00000011	-0.53	Artery - Coronary
								ENSG00000130413.11	STK33	0.0000000000000000084	-0.5	Artery - Tibial
								ENSG00000130413.11	STK33	0.000011	-0.53	Brain - Cerebellar Hemisphere
								ENSG00000130413.11	STK33	0.000017	-0.5	Brain - Cerebellum
								ENSG00000130413.11	STK33	0.0000000013	-0.29	Testis
								ENSG00000166436.11	TRIM66	0.000011	-0.31	Breast - Mammary Tissue
								ENSG00000166436.11	TRIM66	0.000042	-0.18	Muscle - Skeletal
								ENSG00000166436.11	TRIM66	0.0000062	-0.21	Skin - Sun Exposed (Lower leg)
11	rs10769908	8462542	rs1446462dbSNP	8544796	-82254	0.95	0.97	ENSG00000130413.11	STK33	0.0000023	-0.2	Adipose - Visceral (Omentum)
								ENSG00000130413.11	STK33	0.00000000000021	-0.63	Artery - Aorta
								ENSG00000130413.11	STK33	0.00000011	-0.53	Artery - Coronary
								ENSG00000130413.11	STK33	0.0000000000000000084	-0.5	Artery - Tibial
								ENSG00000130413.11	STK33	0.000011	-0.53	Brain - Cerebellar Hemisphere
								ENSG00000130413.11	STK33	0.000017	-0.5	Brain - Cerebellum
								ENSG00000130413.11	STK33	0.0000000013	-0.29	Testis
								ENSG00000166436.11	TRIM66	0.000011	-0.31	Breast - Mammary Tissue
								ENSG00000166436.11	TRIM66	0.000042	-0.18	Muscle - Skeletal
								ENSG00000166436.11	TRIM66	0.0000062	-0.21	Skin - Sun Exposed (Lower leg)
11	rs10769908	8462542	rs11041974dbSNP	8547395	-84853	0.94	0.97	ENSG00000130413.11	STK33	0.0000011	-0.21	Adipose - Visceral (Omentum)
								ENSG00000130413.11	STK33	0.00000000000011	-0.64	Artery - Aorta
								ENSG00000130413.11	STK33	0.00000011	-0.53	Artery - Coronary
								ENSG00000130413.11	STK33	0.0000000000000000011	-0.51	Artery - Tibial
								ENSG00000130413.11	STK33	0.0000068	-0.54	Brain - Cerebellar Hemisphere
								ENSG00000130413.11	STK33	0.00002	-0.49	Brain - Cerebellum
								ENSG00000130413.11	STK33	0.0000069	-0.3	Stomach
								ENSG00000130413.11	STK33	0.000000002	-0.29	Testis
								ENSG00000166436.11	TRIM66	0.000031	-0.18	Muscle - Skeletal
								ENSG00000166436.11	TRIM66	0.0000089	-0.21	Skin - Sun Exposed (Lower leg)
11	rs10769908	8462542	rs10840072dbSNP	8547813	-85271	0.9	0.97	ENSG00000130413.11	STK33	0.000002	-0.21	Adipose - Visceral (Omentum)
								ENSG00000130413.11	STK33	0.000000000000045	-0.65	Artery - Aorta
								ENSG00000130413.11	STK33	0.000001	-0.5	Artery - Coronary
								ENSG00000130413.11	STK33	0.0000000000000000046	-0.5	Artery - Tibial
								ENSG00000130413.11	STK33	0.00001	-0.54	Brain - Cerebellar Hemisphere
								ENSG00000130413.11	STK33	0.000045	-0.48	Brain - Cerebellum
								ENSG00000130413.11	STK33	0.000028	-0.27	Nerve - Tibial
								ENSG00000130413.11	STK33	0.0000072	-0.31	Stomach
								ENSG00000130413.11	STK33	0.00000000035	-0.3	Testis
								ENSG00000166436.11	TRIM66	0.000063	-0.18	Muscle - Skeletal
11	rs10769908	8462542	rs10769914dbSNP	8554655	-92113	0.93	0.96	ENSG00000130413.11	STK33	0.0000011	-0.21	Adipose - Visceral (Omentum)
								ENSG00000130413.11	STK33	0.00000000000011	-0.64	Artery - Aorta
								ENSG00000130413.11	STK33	0.00000011	-0.53	Artery - Coronary
								ENSG00000130413.11	STK33	0.0000000000000000011	-0.51	Artery - Tibial
								ENSG00000130413.11	STK33	0.0000068	-0.54	Brain - Cerebellar Hemisphere
								ENSG00000130413.11	STK33	0.00002	-0.49	Brain - Cerebellum
								ENSG00000130413.11	STK33	0.0000069	-0.3	Stomach
								ENSG00000130413.11	STK33	0.000000002	-0.29	Testis
								ENSG00000166436.11	TRIM66	0.000031	-0.18	Muscle - Skeletal
								ENSG00000166436.11	TRIM66	0.0000092	-0.21	Skin - Sun Exposed (Lower leg)
11	rs10769908	8462542	rs9734055dbSNP	8555689	-93147	0.91	0.96	ENSG00000130413.11	STK33	0.0000011	-0.21	Adipose - Visceral (Omentum)
								ENSG00000130413.11	STK33	0.00000000000012	-0.64	Artery - Aorta
								ENSG00000130413.11	STK33	0.00000011	-0.53	Artery - Coronary
								ENSG00000130413.11	STK33	0.0000000000000000011	-0.51	Artery - Tibial
								ENSG00000130413.11	STK33	0.0000068	-0.54	Brain - Cerebellar Hemisphere
								ENSG00000130413.11	STK33	0.00002	-0.49	Brain - Cerebellum
								ENSG00000130413.11	STK33	0.000007	-0.3	Stomach
								ENSG00000130413.11	STK33	0.0000000018	-0.29	Testis
								ENSG00000166436.11	TRIM66	0.000032	-0.18	Muscle - Skeletal
								ENSG00000166436.11	TRIM66	0.0000096	-0.21	Skin - Sun Exposed (Lower leg)
11	rs10769908	8462542	rs11041978dbSNP	8556603	-94061	0.92	0.96	ENSG00000130413.11	STK33	0.0000011	-0.21	Adipose - Visceral (Omentum)
								ENSG00000130413.11	STK33	0.00000000000012	-0.64	Artery - Aorta
								ENSG00000130413.11	STK33	0.00000011	-0.53	Artery - Coronary
								ENSG00000130413.11	STK33	0.000000000000000001	-0.51	Artery - Tibial
								ENSG00000130413.11	STK33	0.0000061	-0.54	Brain - Cerebellar Hemisphere
								ENSG00000130413.11	STK33	0.00002	-0.49	Brain - Cerebellum
								ENSG00000130413.11	STK33	0.0000067	-0.31	Stomach
								ENSG00000130413.11	STK33	0.000000002	-0.29	Testis
								ENSG00000166436.11	TRIM66	0.000032	-0.18	Muscle - Skeletal
								ENSG00000166436.11	TRIM66	0.0000097	-0.21	Skin - Sun Exposed (Lower leg)
11	rs10769908	8462542	rs9704586dbSNP	8556983	-94441	0.93	0.96	ENSG00000130413.11	STK33	0.0000011	-0.21	Adipose - Visceral (Omentum)
								ENSG00000130413.11	STK33	0.00000000000011	-0.64	Artery - Aorta
								ENSG00000130413.11	STK33	0.00000011	-0.53	Artery - Coronary
								ENSG00000130413.11	STK33	8.4E-19	-0.51	Artery - Tibial
								ENSG00000130413.11	STK33	0.0000068	-0.54	Brain - Cerebellar Hemisphere
								ENSG00000130413.11	STK33	0.00002	-0.49	Brain - Cerebellum
								ENSG00000130413.11	STK33	0.0000065	-0.31	Stomach
								ENSG00000130413.11	STK33	0.0000000019	-0.29	Testis
								ENSG00000166436.11	TRIM66	0.00003	-0.18	Muscle - Skeletal
								ENSG00000166436.11	TRIM66	0.0000087	-0.21	Skin - Sun Exposed (Lower leg)
11	rs10769908	8462542	rs9704806dbSNP	8557189	-94647	0.92	0.96	ENSG00000130413.11	STK33	0.0000011	-0.21	Adipose - Visceral (Omentum)
								ENSG00000130413.11	STK33	0.00000000000061	-0.63	Artery - Aorta
								ENSG00000130413.11	STK33	0.0000001	-0.54	Artery - Coronary
								ENSG00000130413.11	STK33	8.3E-19	-0.51	Artery - Tibial
								ENSG00000130413.11	STK33	0.0000062	-0.54	Brain - Cerebellar Hemisphere
								ENSG00000130413.11	STK33	0.000016	-0.5	Brain - Cerebellum
								ENSG00000130413.11	STK33	0.000008	-0.31	Stomach
								ENSG00000130413.11	STK33	0.0000000016	-0.29	Testis
								ENSG00000166436.11	TRIM66	0.000023	-0.19	Muscle - Skeletal
								ENSG00000166436.11	TRIM66	0.0000071	-0.22	Skin - Sun Exposed (Lower leg)
11	rs10769908	8462542	rs9704807dbSNP	8557224	-94682	0.91	0.96	ENSG00000130413.11	STK33	0.0000012	-0.21	Adipose - Visceral (Omentum)
								ENSG00000130413.11	STK33	0.00000000000011	-0.63	Artery - Aorta
								ENSG00000130413.11	STK33	0.00000011	-0.53	Artery - Coronary
								ENSG00000130413.11	STK33	3.2E-19	-0.51	Artery - Tibial
								ENSG00000130413.11	STK33	0.0000068	-0.54	Brain - Cerebellar Hemisphere
								ENSG00000130413.11	STK33	0.00002	-0.49	Brain - Cerebellum
								ENSG00000130413.11	STK33	0.000062	-0.27	Nerve - Tibial
								ENSG00000130413.11	STK33	0.00002	-0.29	Stomach
								ENSG00000130413.11	STK33	0.0000000018	-0.29	Testis
								ENSG00000166436.11	TRIM66	0.000008	-0.21	Skin - Sun Exposed (Lower leg)
11	rs10769908	8462542	rs11041980dbSNP	8557534	-94992	0.86	0.94	ENSG00000130413.11	STK33	0.0000005	-0.21	Adipose - Visceral (Omentum)
								ENSG00000130413.11	STK33	0.0000000000000088	-0.67	Artery - Aorta
								ENSG00000130413.11	STK33	0.000000017	-0.59	Artery - Coronary
								ENSG00000130413.11	STK33	0.00000000000000036	-0.48	Artery - Tibial
								ENSG00000130413.11	STK33	0.00000073	-0.59	Brain - Cerebellar Hemisphere
								ENSG00000130413.11	STK33	0.0000009	-0.58	Brain - Cerebellum
								ENSG00000130413.11	STK33	0.0000043	-0.31	Stomach
								ENSG00000130413.11	STK33	0.00000074	-0.24	Testis
11	rs10769908	8462542	rs11041981dbSNP	8557661	-95119	0.89	0.96	ENSG00000130413.11	STK33	0.0000008	-0.21	Adipose - Visceral (Omentum)
								ENSG00000130413.11	STK33	0.00000000000000073	-0.68	Artery - Aorta
								ENSG00000130413.11	STK33	0.000000017	-0.59	Artery - Coronary
								ENSG00000130413.11	STK33	0.00000000000000045	-0.47	Artery - Tibial
								ENSG00000130413.11	STK33	0.00000077	-0.59	Brain - Cerebellar Hemisphere
								ENSG00000130413.11	STK33	0.0000009	-0.57	Brain - Cerebellum
								ENSG00000130413.11	STK33	0.0000055	-0.31	Stomach
								ENSG00000130413.11	STK33	0.0000018	-0.23	Testis
11	rs10769908	8462542	rs11041983dbSNP	8559072	-96530	0.92	0.96	ENSG00000130413.11	STK33	0.0000011	-0.21	Adipose - Visceral (Omentum)
								ENSG00000130413.11	STK33	0.00000000000058	-0.63	Artery - Aorta
								ENSG00000130413.11	STK33	0.00000011	-0.54	Artery - Coronary
								ENSG00000130413.11	STK33	0.0000000000000000011	-0.51	Artery - Tibial
								ENSG00000130413.11	STK33	0.000007	-0.54	Brain - Cerebellar Hemisphere
								ENSG00000130413.11	STK33	0.00002	-0.49	Brain - Cerebellum
								ENSG00000130413.11	STK33	0.000076	-0.26	Nerve - Tibial
								ENSG00000130413.11	STK33	0.0000078	-0.3	Stomach
								ENSG00000130413.11	STK33	0.0000000016	-0.29	Testis
								ENSG00000166436.11	TRIM66	0.000017	-0.19	Muscle - Skeletal
11	rs10769908	8462542	rs11041985dbSNP	8561137	-98595	0.93	0.96	ENSG00000130413.11	STK33	0.0000011	-0.21	Adipose - Visceral (Omentum)
								ENSG00000130413.11	STK33	0.00000000000011	-0.64	Artery - Aorta
								ENSG00000130413.11	STK33	0.00000011	-0.53	Artery - Coronary
								ENSG00000130413.11	STK33	0.0000000000000000011	-0.51	Artery - Tibial
								ENSG00000130413.11	STK33	0.0000068	-0.54	Brain - Cerebellar Hemisphere
								ENSG00000130413.11	STK33	0.00002	-0.49	Brain - Cerebellum
								ENSG00000130413.11	STK33	0.0000069	-0.3	Stomach
								ENSG00000130413.11	STK33	0.000000002	-0.29	Testis
								ENSG00000166436.11	TRIM66	0.000031	-0.18	Muscle - Skeletal
								ENSG00000166436.11	TRIM66	0.0000092	-0.21	Skin - Sun Exposed (Lower leg)
11	rs10769908	8462542	rs9300090dbSNP	8563837	-101295	0.9	0.96	ENSG00000130413.11	STK33	0.0000096	-0.19	Adipose - Visceral (Omentum)
								ENSG00000130413.11	STK33	0.00000000000046	-0.62	Artery - Aorta
								ENSG00000130413.11	STK33	0.00000037	-0.56	Artery - Coronary
								ENSG00000130413.11	STK33	2e-20	-0.55	Artery - Tibial
								ENSG00000130413.11	STK33	0.0000032	-0.57	Brain - Cerebellar Hemisphere
								ENSG00000130413.11	STK33	0.0000000012	-0.3	Testis
								ENSG00000166436.11	TRIM66	0.0000057	-0.32	Breast - Mammary Tissue
								ENSG00000166436.11	TRIM66	0.000025	-0.21	Skin - Sun Exposed (Lower leg)
								ENSG00000166436.11	TRIM66	0.000001	-0.26	Thyroid
11	rs10769908	8462542	rs11041990dbSNP	8564068	-101526	0.89	0.96	ENSG00000130413.11	STK33	0.00000078	-0.21	Adipose - Visceral (Omentum)
								ENSG00000130413.11	STK33	0.00000000000000054	-0.69	Artery - Aorta
								ENSG00000130413.11	STK33	0.00000034	-0.53	Artery - Coronary
								ENSG00000130413.11	STK33	0.00000000000000034	-0.47	Artery - Tibial
								ENSG00000130413.11	STK33	0.0000024	-0.56	Brain - Cerebellar Hemisphere
								ENSG00000130413.11	STK33	0.0000018	-0.56	Brain - Cerebellum
								ENSG00000130413.11	STK33	0.0000018	-0.32	Stomach
								ENSG00000130413.11	STK33	0.0000003	-0.25	Testis
								ENSG00000166436.11	TRIM66	0.000047	-0.21	Thyroid
11	rs10769908	8462542	rs9737312dbSNP	8564142	-101600	0.89	0.96	ENSG00000130413.11	STK33	0.00000054	-0.21	Adipose - Visceral (Omentum)
								ENSG00000130413.11	STK33	0.00000000000000073	-0.68	Artery - Aorta
								ENSG00000130413.11	STK33	0.000000081	-0.54	Artery - Coronary
								ENSG00000130413.11	STK33	0.00000000000000026	-0.48	Artery - Tibial
								ENSG00000130413.11	STK33	0.00000051	-0.58	Brain - Cerebellar Hemisphere
								ENSG00000130413.11	STK33	0.00000064	-0.57	Brain - Cerebellum
								ENSG00000130413.11	STK33	0.0000055	-0.31	Stomach
								ENSG00000130413.11	STK33	0.00000034	-0.25	Testis
11	rs10769908	8462542	rs9705083dbSNP	8565225	-102683	0.89	0.96	ENSG00000130413.11	STK33	0.00000053	-0.21	Adipose - Visceral (Omentum)
								ENSG00000130413.11	STK33	0.00000000000000073	-0.68	Artery - Aorta
								ENSG00000130413.11	STK33	0.000000081	-0.54	Artery - Coronary
								ENSG00000130413.11	STK33	0.00000000000000024	-0.48	Artery - Tibial
								ENSG00000130413.11	STK33	0.00000051	-0.58	Brain - Cerebellar Hemisphere
								ENSG00000130413.11	STK33	0.00000064	-0.57	Brain - Cerebellum
								ENSG00000130413.11	STK33	0.0000055	-0.31	Stomach
								ENSG00000130413.11	STK33	0.00000034	-0.25	Testis
11	rs10769908	8462542	rs9300091dbSNP	8567276	-104734	0.91	0.96	ENSG00000130413.11	STK33	0.0000019	-0.2	Adipose - Visceral (Omentum)
								ENSG00000130413.11	STK33	0.00000000000011	-0.64	Artery - Aorta
								ENSG00000130413.11	STK33	0.00000011	-0.53	Artery - Coronary
								ENSG00000130413.11	STK33	0.0000000000000000014	-0.51	Artery - Tibial
								ENSG00000130413.11	STK33	0.0000068	-0.54	Brain - Cerebellar Hemisphere
								ENSG00000130413.11	STK33	0.00002	-0.49	Brain - Cerebellum
								ENSG00000130413.11	STK33	0.000068	-0.26	Nerve - Tibial
								ENSG00000130413.11	STK33	0.0000069	-0.3	Stomach
								ENSG00000130413.11	STK33	0.000000002	-0.29	Testis
								ENSG00000130413.11	STK33	0.000051	0.3	Whole Blood
11	rs10769908	8462542	rs9736791dbSNP	8568101	-105559	0.91	0.96	ENSG00000130413.11	STK33	0.0000011	-0.21	Adipose - Visceral (Omentum)
								ENSG00000130413.11	STK33	0.00000000000011	-0.64	Artery - Aorta
								ENSG00000130413.11	STK33	0.00000011	-0.53	Artery - Coronary
								ENSG00000130413.11	STK33	9.4E-19	-0.51	Artery - Tibial
								ENSG00000130413.11	STK33	0.0000068	-0.54	Brain - Cerebellar Hemisphere
								ENSG00000130413.11	STK33	0.00002	-0.49	Brain - Cerebellum
								ENSG00000130413.11	STK33	0.0000069	-0.3	Stomach
								ENSG00000130413.11	STK33	0.000000002	-0.29	Testis
								ENSG00000166436.11	TRIM66	0.000031	-0.18	Muscle - Skeletal
								ENSG00000166436.11	TRIM66	0.0000095	-0.21	Skin - Sun Exposed (Lower leg)
11	rs10769908	8462542	rs9300092dbSNP	8568945	-106403	0.92	0.96	ENSG00000130413.11	STK33	0.0000011	-0.21	Adipose - Visceral (Omentum)
								ENSG00000130413.11	STK33	0.00000000000011	-0.64	Artery - Aorta
								ENSG00000130413.11	STK33	0.00000011	-0.53	Artery - Coronary
								ENSG00000130413.11	STK33	0.0000000000000000011	-0.51	Artery - Tibial
								ENSG00000130413.11	STK33	0.0000068	-0.54	Brain - Cerebellar Hemisphere
								ENSG00000130413.11	STK33	0.00002	-0.49	Brain - Cerebellum
								ENSG00000130413.11	STK33	0.0000069	-0.3	Stomach
								ENSG00000130413.11	STK33	0.000000002	-0.29	Testis
								ENSG00000166436.11	TRIM66	0.000031	-0.18	Muscle - Skeletal
								ENSG00000166436.11	TRIM66	0.0000091	-0.21	Skin - Sun Exposed (Lower leg)
11	rs10769908	8462542	rs9300093dbSNP	8569278	-106736	0.93	0.96	ENSG00000130413.11	STK33	0.0000011	-0.21	Adipose - Visceral (Omentum)
								ENSG00000130413.11	STK33	0.00000000000011	-0.64	Artery - Aorta
								ENSG00000130413.11	STK33	0.00000011	-0.53	Artery - Coronary
								ENSG00000130413.11	STK33	0.0000000000000000011	-0.51	Artery - Tibial
								ENSG00000130413.11	STK33	0.0000068	-0.54	Brain - Cerebellar Hemisphere
								ENSG00000130413.11	STK33	0.00002	-0.49	Brain - Cerebellum
								ENSG00000130413.11	STK33	0.0000069	-0.3	Stomach
								ENSG00000130413.11	STK33	0.000000002	-0.29	Testis
								ENSG00000166436.11	TRIM66	0.000031	-0.18	Muscle - Skeletal
								ENSG00000166436.11	TRIM66	0.0000091	-0.21	Skin - Sun Exposed (Lower leg)
11	rs10769908	8462542	rs9737401dbSNP	8574105	-111563	0.88	0.96	ENSG00000130413.11	STK33	0.00000099	-0.21	Adipose - Visceral (Omentum)
								ENSG00000130413.11	STK33	0.00000000000024	-0.63	Artery - Aorta
								ENSG00000130413.11	STK33	0.00000014	-0.53	Artery - Coronary
								ENSG00000130413.11	STK33	0.0000000000000000018	-0.51	Artery - Tibial
								ENSG00000130413.11	STK33	0.000017	-0.51	Brain - Cerebellar Hemisphere
								ENSG00000130413.11	STK33	0.000038	-0.47	Brain - Cerebellum
								ENSG00000130413.11	STK33	0.000063	-0.27	Nerve - Tibial
								ENSG00000130413.11	STK33	0.0000022	-0.33	Stomach
								ENSG00000130413.11	STK33	0.000000002	-0.29	Testis
								ENSG00000166436.11	TRIM66	0.000039	-0.18	Muscle - Skeletal
11	rs10769908	8462542	rs9705253dbSNP	8574936	-112394	0.93	0.96	ENSG00000130413.11	STK33	0.000001	-0.21	Adipose - Visceral (Omentum)
								ENSG00000130413.11	STK33	0.00000000000011	-0.64	Artery - Aorta
								ENSG00000130413.11	STK33	0.0000001	-0.53	Artery - Coronary
								ENSG00000130413.11	STK33	0.0000000000000000011	-0.51	Artery - Tibial
								ENSG00000130413.11	STK33	0.0000067	-0.54	Brain - Cerebellar Hemisphere
								ENSG00000130413.11	STK33	0.00002	-0.49	Brain - Cerebellum
								ENSG00000130413.11	STK33	0.0000067	-0.31	Stomach
								ENSG00000130413.11	STK33	0.000000002	-0.29	Testis
								ENSG00000166436.11	TRIM66	0.000031	-0.18	Muscle - Skeletal
								ENSG00000166436.11	TRIM66	0.0000091	-0.21	Skin - Sun Exposed (Lower leg)
11	rs10769908	8462542	rs11041993dbSNP	8575007	-112465	0.89	0.96	ENSG00000130413.11	STK33	0.00000069	-0.21	Adipose - Visceral (Omentum)
								ENSG00000130413.11	STK33	0.00000000000000054	-0.69	Artery - Aorta
								ENSG00000130413.11	STK33	0.00000032	-0.53	Artery - Coronary
								ENSG00000130413.11	STK33	0.00000000000000018	-0.48	Artery - Tibial
								ENSG00000130413.11	STK33	0.00000096	-0.58	Brain - Cerebellar Hemisphere
								ENSG00000130413.11	STK33	0.0000018	-0.56	Brain - Cerebellum
								ENSG00000130413.11	STK33	0.0000017	-0.32	Stomach
								ENSG00000130413.11	STK33	0.0000003	-0.25	Testis
								ENSG00000166436.11	TRIM66	0.000051	-0.21	Thyroid
11	rs10769908	8462542	rs10769915dbSNP	8575902	-113360	0.93	0.96	ENSG00000130413.11	STK33	0.000001	-0.21	Adipose - Visceral (Omentum)
								ENSG00000130413.11	STK33	0.00000000000011	-0.64	Artery - Aorta
								ENSG00000130413.11	STK33	0.000000076	-0.54	Artery - Coronary
								ENSG00000130413.11	STK33	0.0000000000000000011	-0.51	Artery - Tibial
								ENSG00000130413.11	STK33	0.0000062	-0.55	Brain - Cerebellar Hemisphere
								ENSG00000130413.11	STK33	0.000018	-0.5	Brain - Cerebellum
								ENSG00000130413.11	STK33	0.0000057	-0.31	Stomach
								ENSG00000130413.11	STK33	0.000000002	-0.29	Testis
								ENSG00000166436.11	TRIM66	0.000034	-0.18	Muscle - Skeletal
								ENSG00000166436.11	TRIM66	0.00001	-0.21	Skin - Sun Exposed (Lower leg)
11	rs10769908	8462542	rs11041994dbSNP	8576319	-113777	0.89	0.96	ENSG00000130413.11	STK33	0.0000008	-0.21	Adipose - Visceral (Omentum)
								ENSG00000130413.11	STK33	0.00000000000000054	-0.69	Artery - Aorta
								ENSG00000130413.11	STK33	0.00000012	-0.55	Artery - Coronary
								ENSG00000130413.11	STK33	0.00000000000000019	-0.48	Artery - Tibial
								ENSG00000130413.11	STK33	0.00000084	-0.6	Brain - Cerebellar Hemisphere
								ENSG00000130413.11	STK33	0.0000014	-0.58	Brain - Cerebellum
								ENSG00000130413.11	STK33	0.00000098	-0.33	Stomach
								ENSG00000130413.11	STK33	0.0000003	-0.25	Testis
								ENSG00000166436.11	TRIM66	0.000046	-0.21	Thyroid
11	rs10769908	8462542	rs10769916dbSNP	8576667	-114125	0.93	0.96	ENSG00000130413.11	STK33	0.000001	-0.21	Adipose - Visceral (Omentum)
								ENSG00000130413.11	STK33	0.00000000000011	-0.64	Artery - Aorta
								ENSG00000130413.11	STK33	0.000000073	-0.54	Artery - Coronary
								ENSG00000130413.11	STK33	0.0000000000000000011	-0.51	Artery - Tibial
								ENSG00000130413.11	STK33	0.0000061	-0.55	Brain - Cerebellar Hemisphere
								ENSG00000130413.11	STK33	0.000018	-0.5	Brain - Cerebellum
								ENSG00000130413.11	STK33	0.0000056	-0.31	Stomach
								ENSG00000130413.11	STK33	0.000000002	-0.29	Testis
								ENSG00000166436.11	TRIM66	0.000034	-0.18	Muscle - Skeletal
								ENSG00000166436.11	TRIM66	0.00001	-0.21	Skin - Sun Exposed (Lower leg)
11	rs10769908	8462542	rs11041995dbSNP	8576686	-114144	0.89	0.96	ENSG00000130413.11	STK33	0.00000069	-0.21	Adipose - Visceral (Omentum)
								ENSG00000130413.11	STK33	0.00000000000000054	-0.69	Artery - Aorta
								ENSG00000130413.11	STK33	0.00000023	-0.54	Artery - Coronary
								ENSG00000130413.11	STK33	0.00000000000000018	-0.48	Artery - Tibial
								ENSG00000130413.11	STK33	0.00000086	-0.59	Brain - Cerebellar Hemisphere
								ENSG00000130413.11	STK33	0.0000016	-0.57	Brain - Cerebellum
								ENSG00000130413.11	STK33	0.0000014	-0.32	Stomach
								ENSG00000130413.11	STK33	0.0000003	-0.25	Testis
								ENSG00000166436.11	TRIM66	0.000052	-0.21	Thyroid
11	rs10769908	8462542	rs10160430dbSNP	8578329	-115787	0.92	-0.96	ENSG00000130413.11	STK33	0.000001	0.21	Adipose - Visceral (Omentum)
								ENSG00000130413.11	STK33	0.00000000000011	0.64	Artery - Aorta
								ENSG00000130413.11	STK33	0.000000074	0.54	Artery - Coronary
								ENSG00000130413.11	STK33	0.0000000000000000011	0.51	Artery - Tibial
								ENSG00000130413.11	STK33	0.0000061	0.55	Brain - Cerebellar Hemisphere
								ENSG00000130413.11	STK33	0.000018	0.5	Brain - Cerebellum
								ENSG00000130413.11	STK33	0.0000056	0.31	Stomach
								ENSG00000130413.11	STK33	0.000000002	0.29	Testis
								ENSG00000166436.11	TRIM66	0.000034	0.18	Muscle - Skeletal
								ENSG00000166436.11	TRIM66	0.00001	0.21	Skin - Sun Exposed (Lower leg)
11	rs10769908	8462542	rs10160805dbSNP	8578846	-116304	0.93	-0.96	ENSG00000130413.11	STK33	0.000001	0.21	Adipose - Visceral (Omentum)
								ENSG00000130413.11	STK33	0.00000000000011	0.64	Artery - Aorta
								ENSG00000130413.11	STK33	0.000000074	0.54	Artery - Coronary
								ENSG00000130413.11	STK33	0.000000000000000001	0.51	Artery - Tibial
								ENSG00000130413.11	STK33	0.0000061	0.55	Brain - Cerebellar Hemisphere
								ENSG00000130413.11	STK33	0.000018	0.5	Brain - Cerebellum
								ENSG00000130413.11	STK33	0.0000057	0.31	Stomach
								ENSG00000130413.11	STK33	0.000000002	0.29	Testis
								ENSG00000166436.11	TRIM66	0.000034	0.18	Muscle - Skeletal
								ENSG00000166436.11	TRIM66	0.00001	0.21	Skin - Sun Exposed (Lower leg)
11	rs10769908	8462542	rs10840077dbSNP	8579663	-117121	0.93	-0.96	ENSG00000130413.11	STK33	0.000001	0.21	Adipose - Visceral (Omentum)
								ENSG00000130413.11	STK33	0.000000000000097	0.64	Artery - Aorta
								ENSG00000130413.11	STK33	0.000000075	0.54	Artery - Coronary
								ENSG00000130413.11	STK33	9.8E-19	0.51	Artery - Tibial
								ENSG00000130413.11	STK33	0.0000062	0.55	Brain - Cerebellar Hemisphere
								ENSG00000130413.11	STK33	0.000018	0.5	Brain - Cerebellum
								ENSG00000130413.11	STK33	0.0000057	0.31	Stomach
								ENSG00000130413.11	STK33	0.000000002	0.29	Testis
								ENSG00000166436.11	TRIM66	0.000035	0.18	Muscle - Skeletal
								ENSG00000166436.11	TRIM66	0.00001	0.21	Skin - Sun Exposed (Lower leg)
11	rs10769908	8462542	rs11041997dbSNP	8580469	-117927	0.88	-0.96	ENSG00000130413.11	STK33	0.00000068	0.21	Adipose - Visceral (Omentum)
								ENSG00000130413.11	STK33	0.00000000000000043	0.69	Artery - Aorta
								ENSG00000130413.11	STK33	0.00000025	0.53	Artery - Coronary
								ENSG00000130413.11	STK33	0.00000000000000013	0.48	Artery - Tibial
								ENSG00000130413.11	STK33	0.00000079	0.59	Brain - Cerebellar Hemisphere
								ENSG00000130413.11	STK33	0.0000017	0.57	Brain - Cerebellum
								ENSG00000130413.11	STK33	0.0000014	0.32	Stomach
								ENSG00000130413.11	STK33	0.00000028	0.25	Testis
								ENSG00000166436.11	TRIM66	0.000059	0.21	Thyroid
11	rs10769908	8462542	rs4929949dbSNP	8583046	-120504	0.92	-0.96	ENSG00000130413.11	STK33	0.000001	0.21	Adipose - Visceral (Omentum)
								ENSG00000130413.11	STK33	0.000000000000066	0.64	Artery - Aorta
								ENSG00000130413.11	STK33	0.00000008	0.54	Artery - Coronary
								ENSG00000130413.11	STK33	7.7E-19	0.51	Artery - Tibial
								ENSG00000130413.11	STK33	0.0000063	0.54	Brain - Cerebellar Hemisphere
								ENSG00000130413.11	STK33	0.000018	0.5	Brain - Cerebellum
								ENSG00000130413.11	STK33	0.000074	0.26	Nerve - Tibial
								ENSG00000130413.11	STK33	0.0000059	0.31	Stomach
								ENSG00000130413.11	STK33	0.0000000018	0.29	Testis
								ENSG00000166436.11	TRIM66	0.000039	0.18	Muscle - Skeletal
11	rs10769908	8462542	rs11041999dbSNP	8584192	-121650	0.93	-0.96	ENSG00000130413.11	STK33	0.000001	0.21	Adipose - Visceral (Omentum)
								ENSG00000130413.11	STK33	0.000000000000058	0.64	Artery - Aorta
								ENSG00000130413.11	STK33	0.00000008	0.54	Artery - Coronary
								ENSG00000130413.11	STK33	0.000000000000000001	0.51	Artery - Tibial
								ENSG00000130413.11	STK33	0.0000047	0.55	Brain - Cerebellar Hemisphere
								ENSG00000130413.11	STK33	0.000019	0.5	Brain - Cerebellum
								ENSG00000130413.11	STK33	0.0000058	0.31	Stomach
								ENSG00000130413.11	STK33	0.0000000017	0.29	Testis
								ENSG00000166436.11	TRIM66	0.000028	0.18	Muscle - Skeletal
								ENSG00000166436.11	TRIM66	0.0000051	0.22	Skin - Sun Exposed (Lower leg)
11	rs10769908	8462542	rs10840080dbSNP	8585826	-123284	0.89	-0.95	ENSG00000130413.11	STK33	0.0000012	0.21	Adipose - Visceral (Omentum)
								ENSG00000130413.11	STK33	0.00000000000007	0.64	Artery - Aorta
								ENSG00000130413.11	STK33	0.00000011	0.53	Artery - Coronary
								ENSG00000130413.11	STK33	7.1E-19	0.52	Artery - Tibial
								ENSG00000130413.11	STK33	0.0000067	0.55	Brain - Cerebellar Hemisphere
								ENSG00000130413.11	STK33	0.000013	0.51	Brain - Cerebellum
								ENSG00000130413.11	STK33	0.0000062	0.31	Stomach
								ENSG00000130413.11	STK33	0.0000000015	0.29	Testis
								ENSG00000130413.11	STK33	0.000052	-0.3	Whole Blood
								ENSG00000166436.11	TRIM66	0.0000093	0.21	Skin - Sun Exposed (Lower leg)
11	rs10769908	8462542	rs10840083dbSNP	8587089	-124547	0.88	-0.96	ENSG00000130413.11	STK33	0.00000064	0.21	Adipose - Visceral (Omentum)
								ENSG00000130413.11	STK33	0.00000000000000019	0.7	Artery - Aorta
								ENSG00000130413.11	STK33	0.00000026	0.53	Artery - Coronary
								ENSG00000130413.11	STK33	0.0000000000000001	0.48	Artery - Tibial
								ENSG00000130413.11	STK33	0.0000009	0.59	Brain - Cerebellar Hemisphere
								ENSG00000130413.11	STK33	0.0000017	0.57	Brain - Cerebellum
								ENSG00000130413.11	STK33	0.000072	0.26	Nerve - Tibial
								ENSG00000130413.11	STK33	0.0000015	0.32	Stomach
								ENSG00000130413.11	STK33	0.00000025	0.25	Testis
11	rs10769908	8462542	rs10840084dbSNP	8587727	-125185	0.91	-0.96	ENSG00000130413.11	STK33	0.0000023	0.21	Adipose - Visceral (Omentum)
								ENSG00000130413.11	STK33	0.000000000000044	0.65	Artery - Aorta
								ENSG00000130413.11	STK33	0.000000086	0.54	Artery - Coronary
								ENSG00000130413.11	STK33	0.0000000000000000023	0.51	Artery - Tibial
								ENSG00000130413.11	STK33	0.0000064	0.54	Brain - Cerebellar Hemisphere
								ENSG00000130413.11	STK33	0.000019	0.5	Brain - Cerebellum
								ENSG00000130413.11	STK33	0.0000062	0.31	Stomach
								ENSG00000130413.11	STK33	0.0000000063	0.28	Testis
								ENSG00000166436.11	TRIM66	0.000053	0.21	Adipose - Subcutaneous
								ENSG00000166436.11	TRIM66	0.000035	0.18	Muscle - Skeletal
11	rs10769908	8462542	rs10769918dbSNP	8588163	-125621	0.88	-0.96	ENSG00000130413.11	STK33	0.00000043	0.21	Adipose - Visceral (Omentum)
								ENSG00000130413.11	STK33	0.0000000000000002	0.69	Artery - Aorta
								ENSG00000130413.11	STK33	0.00000006	0.55	Artery - Coronary
								ENSG00000130413.11	STK33	0.000000000000000085	0.48	Artery - Tibial
								ENSG00000130413.11	STK33	0.00000021	0.6	Brain - Cerebellar Hemisphere
								ENSG00000130413.11	STK33	0.00000058	0.58	Brain - Cerebellum
								ENSG00000130413.11	STK33	0.0000076	0.3	Stomach
								ENSG00000130413.11	STK33	0.00000027	0.25	Testis
11	rs10769908	8462542	rs4418812dbSNP	8590453	-127911	0.91	-0.96	ENSG00000130413.11	STK33	0.000001	0.21	Adipose - Visceral (Omentum)
								ENSG00000130413.11	STK33	0.000000000000028	0.65	Artery - Aorta
								ENSG00000130413.11	STK33	0.00000009	0.54	Artery - Coronary
								ENSG00000130413.11	STK33	4.4E-19	0.52	Artery - Tibial
								ENSG00000130413.11	STK33	0.0000065	0.54	Brain - Cerebellar Hemisphere
								ENSG00000130413.11	STK33	0.000019	0.5	Brain - Cerebellum
								ENSG00000130413.11	STK33	0.000059	0.27	Nerve - Tibial
								ENSG00000130413.11	STK33	0.0000062	0.31	Stomach
								ENSG00000130413.11	STK33	0.0000000015	0.29	Testis
								ENSG00000166436.11	TRIM66	0.000051	0.18	Muscle - Skeletal
11	rs10769908	8462542	rs10840085dbSNP	8592402	-129860	0.88	-0.96	ENSG00000130413.11	STK33	0.00000061	0.21	Adipose - Visceral (Omentum)
								ENSG00000130413.11	STK33	0.000000000000000098	0.7	Artery - Aorta
								ENSG00000130413.11	STK33	0.00000029	0.53	Artery - Coronary
								ENSG00000130413.11	STK33	0.00000000000000013	0.48	Artery - Tibial
								ENSG00000130413.11	STK33	0.00000094	0.59	Brain - Cerebellar Hemisphere
								ENSG00000130413.11	STK33	0.0000017	0.57	Brain - Cerebellum
								ENSG00000130413.11	STK33	0.000056	0.26	Nerve - Tibial
								ENSG00000130413.11	STK33	0.0000016	0.32	Stomach
								ENSG00000130413.11	STK33	0.00000023	0.25	Testis
11	rs10769908	8462542	rs7934396dbSNP	8594085	-131543	0.86	-0.94	ENSG00000130413.11	STK33	0.0000021	0.2	Adipose - Visceral (Omentum)
								ENSG00000130413.11	STK33	0.00000000000003	0.65	Artery - Aorta
								ENSG00000130413.11	STK33	0.000000037	0.55	Artery - Coronary
								ENSG00000130413.11	STK33	0.0000000000000000039	0.5	Artery - Tibial
								ENSG00000130413.11	STK33	0.000069	0.26	Nerve - Tibial
								ENSG00000130413.11	STK33	0.000015	0.29	Stomach
								ENSG00000130413.11	STK33	0.000000004	0.28	Testis
								ENSG00000130413.11	STK33	0.000033	-0.3	Whole Blood
								ENSG00000166436.11	TRIM66	0.000012	0.27	Adipose - Visceral (Omentum)
								ENSG00000166436.11	TRIM66	0.000016	0.19	Muscle - Skeletal
11	rs10769908	8462542	rs4620720dbSNP	8594392	-131850	0.85	-0.95	ENSG00000130413.11	STK33	0.00000089	0.2	Adipose - Visceral (Omentum)
								ENSG00000130413.11	STK33	0.00000000000000037	0.69	Artery - Aorta
								ENSG00000130413.11	STK33	0.00000029	0.53	Artery - Coronary
								ENSG00000130413.11	STK33	0.0000000000000000051	0.5	Artery - Tibial
								ENSG00000130413.11	STK33	0.0000044	0.55	Brain - Cerebellar Hemisphere
								ENSG00000130413.11	STK33	0.0000025	0.55	Brain - Cerebellum
								ENSG00000130413.11	STK33	0.000038	0.27	Nerve - Tibial
								ENSG00000130413.11	STK33	0.0000015	0.32	Stomach
								ENSG00000130413.11	STK33	0.00000025	0.25	Testis
11	rs10769908	8462542	rs10840087dbSNP	8594708	-132166	0.88	-0.95	ENSG00000130413.11	STK33	0.0000011	0.21	Adipose - Visceral (Omentum)
								ENSG00000130413.11	STK33	0.00000000000001	0.65	Artery - Aorta
								ENSG00000130413.11	STK33	0.000000083	0.53	Artery - Coronary
								ENSG00000130413.11	STK33	9.4E-20	0.52	Artery - Tibial
								ENSG00000130413.11	STK33	0.000028	0.5	Brain - Cerebellar Hemisphere
								ENSG00000130413.11	STK33	0.000049	0.27	Nerve - Tibial
								ENSG00000130413.11	STK33	0.0000053	0.31	Stomach
								ENSG00000130413.11	STK33	0.00000000097	0.29	Testis
								ENSG00000166436.11	TRIM66	0.000027	0.2	Skin - Sun Exposed (Lower leg)
								ENSG00000166436.11	TRIM66	0.0000032	0.24	Thyroid
11	rs10769908	8462542	rs11042002dbSNP	8595099	-132557	0.88	-0.95	ENSG00000130413.11	STK33	0.000001	0.21	Adipose - Visceral (Omentum)
								ENSG00000130413.11	STK33	0.000000000000018	0.65	Artery - Aorta
								ENSG00000130413.11	STK33	0.000000098	0.54	Artery - Coronary
								ENSG00000130413.11	STK33	0.0000000000000000003	0.52	Artery - Tibial
								ENSG00000130413.11	STK33	0.000025	0.5	Brain - Cerebellar Hemisphere
								ENSG00000130413.11	STK33	0.00003	0.48	Brain - Cerebellum
								ENSG00000130413.11	STK33	0.00005	0.27	Nerve - Tibial
								ENSG00000130413.11	STK33	0.0000063	0.31	Stomach
								ENSG00000130413.11	STK33	0.0000000014	0.29	Testis
								ENSG00000166436.11	TRIM66	0.000049	0.18	Muscle - Skeletal
11	rs10769908	8462542	rs4244804dbSNP	8596003	-133461	0.85	-0.95	ENSG00000130413.11	STK33	0.00000089	0.2	Adipose - Visceral (Omentum)
								ENSG00000130413.11	STK33	0.00000000000000033	0.69	Artery - Aorta
								ENSG00000130413.11	STK33	0.0000003	0.53	Artery - Coronary
								ENSG00000130413.11	STK33	0.0000000000000000087	0.5	Artery - Tibial
								ENSG00000130413.11	STK33	0.0000044	0.55	Brain - Cerebellar Hemisphere
								ENSG00000130413.11	STK33	0.0000025	0.55	Brain - Cerebellum
								ENSG00000130413.11	STK33	0.000036	0.27	Nerve - Tibial
								ENSG00000130413.11	STK33	0.0000016	0.31	Stomach
								ENSG00000130413.11	STK33	0.00000024	0.25	Testis
11	rs10769908	8462542	rs4475924dbSNP	8598462	-135920	0.85	-0.95	ENSG00000130413.11	STK33	0.0000011	0.2	Adipose - Visceral (Omentum)
								ENSG00000130413.11	STK33	0.000000000000058	0.64	Artery - Aorta
								ENSG00000130413.11	STK33	0.00000018	0.54	Artery - Coronary
								ENSG00000130413.11	STK33	0.000000000000000013	0.49	Artery - Tibial
								ENSG00000130413.11	STK33	0.000012	0.53	Brain - Cerebellar Hemisphere
								ENSG00000130413.11	STK33	0.000012	0.51	Brain - Cerebellum
								ENSG00000130413.11	STK33	0.0000024	0.3	Stomach
								ENSG00000130413.11	STK33	0.00000084	0.24	Testis
								ENSG00000166436.11	TRIM66	0.000046	0.2	Thyroid
11	rs10769908	8462542	rs4612809dbSNP	8598491	-135949	0.85	-0.95	ENSG00000130413.11	STK33	0.0000011	0.2	Adipose - Visceral (Omentum)
								ENSG00000130413.11	STK33	0.000000000000058	0.64	Artery - Aorta
								ENSG00000130413.11	STK33	0.00000018	0.54	Artery - Coronary
								ENSG00000130413.11	STK33	0.000000000000000013	0.49	Artery - Tibial
								ENSG00000130413.11	STK33	0.000012	0.53	Brain - Cerebellar Hemisphere
								ENSG00000130413.11	STK33	0.000012	0.51	Brain - Cerebellum
								ENSG00000130413.11	STK33	0.0000024	0.3	Stomach
								ENSG00000130413.11	STK33	0.00000084	0.24	Testis
								ENSG00000166436.11	TRIM66	0.000047	0.2	Thyroid
11	rs10769908	8462542	rs6484485dbSNP	8599193	-136651	0.84	-0.94	ENSG00000130413.11	STK33	0.0000011	0.2	Adipose - Visceral (Omentum)
								ENSG00000130413.11	STK33	0.000000000000056	0.64	Artery - Aorta
								ENSG00000130413.11	STK33	0.00000018	0.54	Artery - Coronary
								ENSG00000130413.11	STK33	0.000000000000000013	0.49	Artery - Tibial
								ENSG00000130413.11	STK33	0.000012	0.53	Brain - Cerebellar Hemisphere
								ENSG00000130413.11	STK33	0.000012	0.51	Brain - Cerebellum
								ENSG00000130413.11	STK33	0.0000025	0.3	Stomach
								ENSG00000130413.11	STK33	0.00000083	0.24	Testis
								ENSG00000166436.11	TRIM66	0.000049	0.2	Thyroid
11	rs10769908	8462542	rs10769921dbSNP	8599596	-137054	0.84	-0.94	ENSG00000130413.11	STK33	0.0000011	0.2	Adipose - Visceral (Omentum)
								ENSG00000130413.11	STK33	0.000000000000055	0.64	Artery - Aorta
								ENSG00000130413.11	STK33	0.00000018	0.54	Artery - Coronary
								ENSG00000130413.11	STK33	0.000000000000000013	0.49	Artery - Tibial
								ENSG00000130413.11	STK33	0.000012	0.53	Brain - Cerebellar Hemisphere
								ENSG00000130413.11	STK33	0.000012	0.51	Brain - Cerebellum
								ENSG00000130413.11	STK33	0.0000025	0.3	Stomach
								ENSG00000130413.11	STK33	0.00000083	0.24	Testis
								ENSG00000166436.11	TRIM66	0.00005	0.2	Thyroid
11	rs10769908	8462542	rs10769922dbSNP	8600205	-137663	0.84	-0.94	ENSG00000130413.11	STK33	0.0000011	0.2	Adipose - Visceral (Omentum)
								ENSG00000130413.11	STK33	0.000000000000053	0.64	Artery - Aorta
								ENSG00000130413.11	STK33	0.00000016	0.54	Artery - Coronary
								ENSG00000130413.11	STK33	0.000000000000000014	0.49	Artery - Tibial
								ENSG00000130413.11	STK33	0.000012	0.53	Brain - Cerebellar Hemisphere
								ENSG00000130413.11	STK33	0.000012	0.51	Brain - Cerebellum
								ENSG00000130413.11	STK33	0.0000022	0.3	Stomach
								ENSG00000130413.11	STK33	0.00000082	0.24	Testis
								ENSG00000166436.11	TRIM66	0.000058	0.2	Thyroid
11	rs10769908	8462542	rs10769924dbSNP	8601646	-139104	0.87	-0.94	ENSG00000130413.11	STK33	0.000001	0.21	Adipose - Visceral (Omentum)
								ENSG00000130413.11	STK33	0.000000000000011	0.65	Artery - Aorta
								ENSG00000130413.11	STK33	0.00000011	0.53	Artery - Coronary
								ENSG00000130413.11	STK33	2.1E-19	0.52	Artery - Tibial
								ENSG00000130413.11	STK33	0.000026	0.5	Brain - Cerebellar Hemisphere
								ENSG00000130413.11	STK33	0.000031	0.47	Brain - Cerebellum
								ENSG00000130413.11	STK33	0.000043	0.27	Nerve - Tibial
								ENSG00000130413.11	STK33	0.0000069	0.3	Stomach
								ENSG00000130413.11	STK33	0.0000000013	0.29	Testis
								ENSG00000166436.11	TRIM66	0.00006	0.17	Muscle - Skeletal
11	rs10769908	8462542	rs10769925dbSNP	8602038	-139496	0.84	-0.94	ENSG00000130413.11	STK33	0.0000011	0.2	Adipose - Visceral (Omentum)
								ENSG00000130413.11	STK33	0.000000000000049	0.64	Artery - Aorta
								ENSG00000130413.11	STK33	0.00000019	0.53	Artery - Coronary
								ENSG00000130413.11	STK33	0.000000000000000012	0.49	Artery - Tibial
								ENSG00000130413.11	STK33	0.000013	0.53	Brain - Cerebellar Hemisphere
								ENSG00000130413.11	STK33	0.000012	0.51	Brain - Cerebellum
								ENSG00000130413.11	STK33	0.0000025	0.3	Stomach
								ENSG00000130413.11	STK33	0.00000082	0.24	Testis
								ENSG00000166436.11	TRIM66	0.000056	0.2	Thyroid
11	rs10769908	8462542	rs10769926dbSNP	8602127	-139585	0.84	-0.94	ENSG00000130413.11	STK33	0.0000011	0.2	Adipose - Visceral (Omentum)
								ENSG00000130413.11	STK33	0.000000000000049	0.64	Artery - Aorta
								ENSG00000130413.11	STK33	0.00000019	0.53	Artery - Coronary
								ENSG00000130413.11	STK33	0.000000000000000011	0.49	Artery - Tibial
								ENSG00000130413.11	STK33	0.000013	0.53	Brain - Cerebellar Hemisphere
								ENSG00000130413.11	STK33	0.000012	0.51	Brain - Cerebellum
								ENSG00000130413.11	STK33	0.0000025	0.3	Stomach
								ENSG00000130413.11	STK33	0.00000082	0.24	Testis
								ENSG00000166436.11	TRIM66	0.000056	0.2	Thyroid
11	rs10769908	8462542	rs10743081dbSNP	8602553	-140011	0.8	-0.9	ENSG00000130413.11	STK33	0.0000026	0.2	Adipose - Visceral (Omentum)
								ENSG00000130413.11	STK33	0.000000000000086	0.63	Artery - Aorta
								ENSG00000130413.11	STK33	0.00000019	0.54	Artery - Coronary
								ENSG00000130413.11	STK33	0.000000000000000063	0.48	Artery - Tibial
								ENSG00000130413.11	STK33	0.000011	0.53	Brain - Cerebellar Hemisphere
								ENSG00000130413.11	STK33	0.000012	0.52	Brain - Cerebellum
								ENSG00000130413.11	STK33	0.0000027	0.3	Stomach
								ENSG00000130413.11	STK33	0.0000014	0.24	Testis
11	rs10769908	8462542	rs10840091dbSNP	8603282	-140740	0.81	-0.91	ENSG00000130413.11	STK33	0.0000012	0.2	Adipose - Visceral (Omentum)
								ENSG00000130413.11	STK33	0.000000000000048	0.64	Artery - Aorta
								ENSG00000130413.11	STK33	0.00000015	0.54	Artery - Coronary
								ENSG00000130413.11	STK33	0.000000000000000012	0.49	Artery - Tibial
								ENSG00000130413.11	STK33	0.00001	0.54	Brain - Cerebellar Hemisphere
								ENSG00000130413.11	STK33	0.000011	0.52	Brain - Cerebellum
								ENSG00000130413.11	STK33	0.0000023	0.3	Stomach
								ENSG00000130413.11	STK33	0.00000081	0.24	Testis
								ENSG00000166436.11	TRIM66	0.00007	0.2	Thyroid
11	rs10769908	8462542	rs4929942dbSNP	8603549	-141007	0.87	-0.94	NSG00000130413.11	STK33	0.0000012	0.21	Adipose - Visceral (Omentum)
								ENSG00000130413.11	STK33	0.000000000000011	0.65	Artery - Aorta
								ENSG00000130413.11	STK33	0.00000011	0.53	Artery - Coronary
								ENSG00000130413.11	STK33	1.6E-19	0.52	Artery - Tibial
								ENSG00000130413.11	STK33	0.000026	0.5	Brain - Cerebellar Hemisphere
								ENSG00000130413.11	STK33	0.000031	0.47	Brain - Cerebellum
								ENSG00000130413.11	STK33	0.000044	0.27	Nerve - Tibial
								ENSG00000130413.11	STK33	0.0000069	0.31	Stomach
								ENSG00000130413.11	STK33	0.0000000013	0.29	Testis
								ENSG00000166436.11	TRIM66	0.00005	0.18	Muscle - Skeletal
11	rs10769908	8462542	rs4929943dbSNP	8603807	-141265	0.84	-0.94	ENSG00000130413.11	STK33	0.0000015	0.2	Adipose - Visceral (Omentum)
								ENSG00000130413.11	STK33	0.000000000000046	0.64	Artery - Aorta
								ENSG00000130413.11	STK33	0.00000019	0.53	Artery - Coronary
								ENSG00000130413.11	STK33	0.0000000000000000071	0.49	Artery - Tibial
								ENSG00000130413.11	STK33	0.000012	0.53	Brain - Cerebellar Hemisphere
								ENSG00000130413.11	STK33	0.000012	0.51	Brain - Cerebellum
								ENSG00000130413.11	STK33	0.0000025	0.3	Stomach
								ENSG00000130413.11	STK33	0.00000083	0.24	Testis
								ENSG00000166436.11	TRIM66	0.000055	0.2	Thyroid
11	rs10769908	8462542	rs4929944dbSNP	8603894	-141352	0.84	-0.94	ENSG00000130413.11	STK33	0.0000015	0.2	Adipose - Visceral (Omentum)
								ENSG00000130413.11	STK33	0.000000000000046	0.64	Artery - Aorta
								ENSG00000130413.11	STK33	0.00000019	0.53	Artery - Coronary
								ENSG00000130413.11	STK33	0.000000000000000007	0.49	Artery - Tibial
								ENSG00000130413.11	STK33	0.000012	0.53	Brain - Cerebellar Hemisphere
								ENSG00000130413.11	STK33	0.000012	0.51	Brain - Cerebellum
								ENSG00000130413.11	STK33	0.0000025	0.3	Stomach
								ENSG00000130413.11	STK33	0.00000083	0.24	Testis
								ENSG00000166436.11	TRIM66	0.000054	0.2	Thyroid
11	rs10769908	8462542	rs4929945dbSNP	8603904	-141362	0.84	-0.94	ENSG00000130413.11	STK33	0.0000015	0.2	Adipose - Visceral (Omentum)
								ENSG00000130413.11	STK33	0.000000000000046	0.64	Artery - Aorta
								ENSG00000130413.11	STK33	0.00000019	0.53	Artery - Coronary
								ENSG00000130413.11	STK33	0.000000000000000007	0.49	Artery - Tibial
								ENSG00000130413.11	STK33	0.000012	0.53	Brain - Cerebellar Hemisphere
								ENSG00000130413.11	STK33	0.000012	0.51	Brain - Cerebellum
								ENSG00000130413.11	STK33	0.0000025	0.3	Stomach
								ENSG00000130413.11	STK33	0.00000083	0.24	Testis
								ENSG00000166436.11	TRIM66	0.000054	0.2	Thyroid
11	rs555621	30214997	rs961605dbSNP	30193166	21831	0.84	0.97	ENSG00000152219.4	ARL14EP	0.00000000043	-0.21	Whole Blood
								ENSG00000152219.4	ARL14EP	0.000000052	0.32	Testis
								ENSG00000152219.4	ARL14EP	0.000000075	0.25	Nerve - Tibial
								ENSG00000152219.4	ARL14EP	0.000001	0.2	Heart - Atrial Appendage
								ENSG00000152219.4	ARL14EP	0.0000065	0.31	Pancreas
								ENSG00000152219.4	ARL14EP	0.000021	0.21	Esophagus - Gastroesophageal Junction
								ENSG00000152219.4	ARL14EP	0.000023	0.23	Brain - Caudate (basal ganglia)
								ENSG00000242353.1	RP4-710M3.1	0.000029	0.36	Testis
								ENSG00000152219.4	ARL14EP	0.000033	0.28	Brain - Cerebellum
								ENSG00000242353.1	RP4-710M3.1	0.000052	0.23	Thyroid
								ENSG00000152219.4	ARL14EP	0.00007	0.16	Thyroid
11	rs555621	30214997	rs632939dbSNP	30194459	20538	0.86	0.97	ENSG00000152219.4	ARL14EP	0.00000000004	-0.22	Whole Blood
								ENSG00000152219.4	ARL14EP	0.000000021	0.26	Nerve - Tibial
								ENSG00000152219.4	ARL14EP	0.000000027	0.32	Testis
								ENSG00000242353.1	RP4-710M3.1	0.0000051	0.38	Testis
								ENSG00000152219.4	ARL14EP	0.000008	0.21	Esophagus - Gastroesophageal Junction
								ENSG00000152219.4	ARL14EP	0.000011	0.18	Heart - Atrial Appendage
								ENSG00000242353.1	RP4-710M3.1	0.00003	0.23	Thyroid
11	rs555621	30214997	rs574096dbSNP	30195456	19541	0.86	0.97	ENSG00000152219.4	ARL14EP	0.00000000028	-0.21	Whole Blood
								ENSG00000152219.4	ARL14EP	0.0000000089	0.33	Testis
								ENSG00000152219.4	ARL14EP	0.000000099	0.24	Nerve - Tibial
								ENSG00000152219.4	ARL14EP	0.00000032	0.21	Heart - Atrial Appendage
								ENSG00000152219.4	ARL14EP	0.0000051	0.31	Pancreas
								ENSG00000242353.1	RP4-710M3.1	0.0000081	0.38	Testis
								ENSG00000152219.4	ARL14EP	0.0000086	0.21	Esophagus - Gastroesophageal Junction
								ENSG00000152219.4	ARL14EP	0.000023	0.23	Brain - Caudate (basal ganglia)
								ENSG00000152219.4	ARL14EP	0.000023	0.16	Thyroid
								ENSG00000152219.4	ARL14EP	0.000039	0.28	Brain - Cerebellum
								ENSG00000242353.1	RP4-710M3.1	0.00013	0.21	Thyroid
11	rs555621	30214997	rs622744dbSNP	30201090	13907	0.88	0.99	ENSG00000152219.4	ARL14EP	0.00000000028	-0.21	Whole Blood
								ENSG00000152219.4	ARL14EP	0.000000013	0.33	Testis
								ENSG00000152219.4	ARL14EP	0.000000022	0.26	Nerve - Tibial
								ENSG00000242353.1	RP4-710M3.1	0.0000022	0.4	Testis
								ENSG00000152219.4	ARL14EP	0.0000067	0.22	Esophagus - Gastroesophageal Junction
								ENSG00000152219.4	ARL14EP	0.0000086	0.18	Heart - Atrial Appendage
								ENSG00000152219.4	ARL14EP	0.000025	0.23	Brain - Caudate (basal ganglia)
								ENSG00000152219.4	ARL14EP	0.00013	0.15	Thyroid
11	rs555621	30214997	rs606651dbSNP	30202314	12683	0.88	0.99	ENSG00000152219.4	ARL14EP	0.0000000002	-0.21	Whole Blood
								ENSG00000152219.4	ARL14EP	0.000000011	0.33	Testis
								ENSG00000152219.4	ARL14EP	0.000000023	0.26	Nerve - Tibial
								ENSG00000242353.1	RP4-710M3.1	0.0000034	0.39	Testis
								ENSG00000152219.4	ARL14EP	0.0000067	0.22	Esophagus - Gastroesophageal Junction
								ENSG00000152219.4	ARL14EP	0.0000086	0.18	Heart - Atrial Appendage
								ENSG00000152219.4	ARL14EP	0.000025	0.23	Brain - Caudate (basal ganglia)
								ENSG00000242353.1	RP4-710M3.1	0.00013	0.21	Thyroid
								ENSG00000152219.4	ARL14EP	0.00013	0.15	Thyroid
11	rs555621	30214997	rs606642dbSNP	30202319	12678	0.88	0.99	ENSG00000152219.4	ARL14EP	0.00000000004	-0.22	Whole Blood
								ENSG00000152219.4	ARL14EP	0.000000021	0.26	Nerve - Tibial
								ENSG00000152219.4	ARL14EP	0.000000027	0.32	Testis
								ENSG00000242353.1	RP4-710M3.1	0.0000051	0.38	Testis
								ENSG00000152219.4	ARL14EP	0.000008	0.21	Esophagus - Gastroesophageal Junction
								ENSG00000152219.4	ARL14EP	0.000011	0.18	Heart - Atrial Appendage
								ENSG00000242353.1	RP4-710M3.1	0.00003	0.23	Thyroid
11	rs555621	30214997	rs1716021dbSNP	30203623	11374	0.88	0.99	ENSG00000152219.4	ARL14EP	0.0000000002	-0.21	Whole Blood
								ENSG00000152219.4	ARL14EP	0.000000011	0.33	Testis
								ENSG00000152219.4	ARL14EP	0.000000022	0.26	Nerve - Tibial
								ENSG00000242353.1	RP4-710M3.1	0.0000034	0.39	Testis
								ENSG00000152219.4	ARL14EP	0.0000067	0.22	Esophagus - Gastroesophageal Junction
								ENSG00000152219.4	ARL14EP	0.0000086	0.18	Heart - Atrial Appendage
								ENSG00000152219.4	ARL14EP	0.000025	0.23	Brain - Caudate (basal ganglia)
								ENSG00000242353.1	RP4-710M3.1	0.00013	0.21	Thyroid
								ENSG00000152219.4	ARL14EP	0.00013	0.15	Thyroid
11	rs555621	30214997	rs683054dbSNP	30204739	10258	0.9	0.99	ENSG00000152219.4	ARL14EP	0.000000000031	-0.22	Whole Blood
								ENSG00000152219.4	ARL14EP	0.000000012	0.26	Nerve - Tibial
								ENSG00000152219.4	ARL14EP	0.00000011	0.31	Testis
								ENSG00000152219.4	ARL14EP	0.0000057	0.22	Esophagus - Gastroesophageal Junction
								ENSG00000242353.1	RP4-710M3.1	0.0000068	0.38	Testis
								ENSG00000152219.4	ARL14EP	0.0000082	0.18	Heart - Atrial Appendage
								ENSG00000152219.4	ARL14EP	0.0000082	0.36	Pituitary
								ENSG00000152219.4	ARL14EP	0.00002	0.28	Brain - Cerebellum
								ENSG00000242353.1	RP4-710M3.1	0.000021	0.24	Thyroid
								ENSG00000152219.4	ARL14EP	0.000025	0.23	Brain - Caudate (basal ganglia)
								ENSG00000152219.4	ARL14EP	0.000027	0.29	Pancreas
								ENSG00000152219.4	ARL14EP	0.000074	0.17	Esophagus - Muscularis
11	rs555621	30214997	rs568394dbSNP	30205987	9010	0.9	1	ENSG00000152219.4	ARL14EP	0.000000000066	-0.22	Whole Blood
								ENSG00000152219.4	ARL14EP	0.0000000094	0.26	Nerve - Tibial
								ENSG00000152219.4	ARL14EP	0.000000032	0.32	Testis
								ENSG00000152219.4	ARL14EP	0.000005	0.22	Esophagus - Gastroesophageal Junction
								ENSG00000242353.1	RP4-710M3.1	0.0000059	0.38	Testis
								ENSG00000152219.4	ARL14EP	0.0000064	0.18	Heart - Atrial Appendage
								ENSG00000152219.4	ARL14EP	0.000013	0.36	Pituitary
								ENSG00000152219.4	ARL14EP	0.000019	0.29	Brain - Cerebellum
								ENSG00000152219.4	ARL14EP	0.00002	0.23	Brain - Caudate (basal ganglia)
								ENSG00000152219.4	ARL14EP	0.000032	0.29	Pancreas
								ENSG00000152219.4	ARL14EP	0.000059	0.17	Esophagus - Muscularis
								ENSG00000242353.1	RP4-710M3.1	0.000098	0.22	Thyroid
11	rs555621	30214997	rs655183dbSNP	30206376	8621	0.89	1	ENSG00000152219.4	ARL14EP	0.000000000015	-0.22	Whole Blood
								ENSG00000152219.4	ARL14EP	0.000000016	0.26	Nerve - Tibial
								ENSG00000152219.4	ARL14EP	0.000000044	0.31	Testis
								ENSG00000152219.4	ARL14EP	0.0000046	0.22	Esophagus - Gastroesophageal Junction
								ENSG00000242353.1	RP4-710M3.1	0.0000076	0.37	Testis
								ENSG00000152219.4	ARL14EP	0.0000079	0.36	Pituitary
								ENSG00000152219.4	ARL14EP	0.0000084	0.18	Heart - Atrial Appendage
								ENSG00000131808.6	FSHB	0.00001	0.53	Brain - Hypothalamus
								ENSG00000152219.4	ARL14EP	0.000019	0.28	Brain - Cerebellum
								ENSG00000242353.1	RP4-710M3.1	0.000024	0.24	Thyroid
								ENSG00000152219.4	ARL14EP	0.00003	0.29	Pancreas
11	rs555621	30214997	rs653518dbSNP	30206717	8280	0.9	1	ENSG00000152219.4	ARL14EP	0.000000000031	-0.22	Whole Blood
								ENSG00000152219.4	ARL14EP	0.000000012	0.26	Nerve - Tibial
								ENSG00000152219.4	ARL14EP	0.00000011	0.31	Testis
								ENSG00000152219.4	ARL14EP	0.0000057	0.22	Esophagus - Gastroesophageal Junction
								ENSG00000242353.1	RP4-710M3.1	0.0000068	0.38	Testis
								ENSG00000152219.4	ARL14EP	0.0000082	0.18	Heart - Atrial Appendage
								ENSG00000152219.4	ARL14EP	0.0000082	0.36	Pituitary
								ENSG00000152219.4	ARL14EP	0.000016	0.23	Brain - Caudate (basal ganglia)
								ENSG00000152219.4	ARL14EP	0.00002	0.28	Brain - Cerebellum
								ENSG00000242353.1	RP4-710M3.1	0.000021	0.24	Thyroid
								ENSG00000152219.4	ARL14EP	0.000027	0.29	Pancreas
								ENSG00000152219.4	ARL14EP	0.000074	0.17	Esophagus - Muscularis
11	rs555621	30214997	rs476669dbSNP	30207687	7310	0.89	1	ENSG00000152219.4	ARL14EP	0.000000000024	-0.22	Whole Blood
								ENSG00000152219.4	ARL14EP	0.000000013	0.26	Nerve - Tibial
								ENSG00000152219.4	ARL14EP	0.000000047	0.31	Testis
								ENSG00000152219.4	ARL14EP	0.000003	0.22	Esophagus - Gastroesophageal Junction
								ENSG00000152219.4	ARL14EP	0.0000068	0.37	Pituitary
								ENSG00000242353.1	RP4-710M3.1	0.0000076	0.37	Testis
								ENSG00000131808.6	FSHB	0.00001	0.53	Brain - Hypothalamus
								ENSG00000152219.4	ARL14EP	0.000013	0.18	Heart - Atrial Appendage
								ENSG00000242353.1	RP4-710M3.1	0.000017	0.24	Thyroid
								ENSG00000152219.4	ARL14EP	0.000019	0.28	Brain - Cerebellum
11	rs555621	30214997	rs1716025dbSNP	30208669	6328	0.9	1	ENSG00000152219.4	ARL14EP	0.000000000031	-0.22	Whole Blood
								ENSG00000152219.4	ARL14EP	0.000000012	0.26	Nerve - Tibial
								ENSG00000152219.4	ARL14EP	0.00000011	0.31	Testis
								ENSG00000152219.4	ARL14EP	0.0000057	0.22	Esophagus - Gastroesophageal Junction
								ENSG00000242353.1	RP4-710M3.1	0.0000068	0.38	Testis
								ENSG00000152219.4	ARL14EP	0.0000082	0.18	Heart - Atrial Appendage
								ENSG00000152219.4	ARL14EP	0.0000082	0.36	Pituitary
								ENSG00000152219.4	ARL14EP	0.00002	0.28	Brain - Cerebellum
								ENSG00000242353.1	RP4-710M3.1	0.000021	0.24	Thyroid
								ENSG00000152219.4	ARL14EP	0.000025	0.23	Brain - Caudate (basal ganglia)
								ENSG00000152219.4	ARL14EP	0.000027	0.29	Pancreas
								ENSG00000152219.4	ARL14EP	0.000074	0.17	Esophagus - Muscularis
11	rs555621	30214997	rs494779dbSNP	30210834	4163	1	1	ENSG00000152219.4	ARL14EP	0.000000000026	0.3	Nerve - Tibial
								ENSG00000152219.4	ARL14EP	0.000000000089	-0.21	Whole Blood
								ENSG00000152219.4	ARL14EP	0.0000000016	0.34	Testis
								ENSG00000152219.4	ARL14EP	0.00000047	0.24	Esophagus - Gastroesophageal Junction
								ENSG00000152219.4	ARL14EP	0.00000052	0.2	Heart - Atrial Appendage
								ENSG00000152219.4	ARL14EP	0.0000019	0.2	Esophagus - Muscularis
								ENSG00000152219.4	ARL14EP	0.0000025	0.37	Pituitary
								ENSG00000152219.4	ARL14EP	0.0000029	0.32	Pancreas
								ENSG00000152219.4	ARL14EP	0.0000053	0.3	Brain - Cerebellum
								ENSG00000131808.6	FSHB	0.0000062	0.54	Brain - Hypothalamus
								ENSG00000242353.1	RP4-710M3.1	0.0000075	0.37	Testis
								ENSG00000152219.4	ARL14EP	0.00001	0.17	Thyroid
								ENSG00000152219.4	ARL14EP	0.000025	0.22	Brain - Caudate (basal ganglia)
								ENSG00000152219.4	ARL14EP	0.000084	0.13	Skin - Sun Exposed (Lower leg)
								ENSG00000242353.1	RP4-710M3.1	0.00012	0.21	Thyroid
11	rs555621	30214997	rs492828dbSNP	30211068	3929	1	1	ENSG00000152219.4	ARL14EP	0.000000000026	0.3	Nerve - Tibial
								ENSG00000152219.4	ARL14EP	0.000000000089	-0.21	Whole Blood
								ENSG00000152219.4	ARL14EP	0.0000000016	0.34	Testis
								ENSG00000152219.4	ARL14EP	0.00000047	0.24	Esophagus - Gastroesophageal Junction
								ENSG00000152219.4	ARL14EP	0.00000052	0.2	Heart - Atrial Appendage
								ENSG00000152219.4	ARL14EP	0.0000019	0.2	Esophagus - Muscularis
								ENSG00000152219.4	ARL14EP	0.0000025	0.37	Pituitary
								ENSG00000152219.4	ARL14EP	0.0000029	0.32	Pancreas
								ENSG00000152219.4	ARL14EP	0.0000053	0.3	Brain - Cerebellum
								ENSG00000131808.6	FSHB	0.0000062	0.54	Brain - Hypothalamus
								ENSG00000242353.1	RP4-710M3.1	0.0000075	0.37	Testis
								ENSG00000152219.4	ARL14EP	0.00001	0.17	Thyroid
								ENSG00000152219.4	ARL14EP	0.000025	0.22	Brain - Caudate (basal ganglia)
								ENSG00000152219.4	ARL14EP	0.000084	0.13	Skin - Sun Exposed (Lower leg)
								ENSG00000242353.1	RP4-710M3.1	0.00012	0.21	Thyroid
11	rs555621	30214997	rs601681dbSNP	30212847	2150	0.99	1	ENSG00000152219.4	ARL14EP	0.000000000031	0.3	Nerve - Tibial
								ENSG00000152219.4	ARL14EP	0.000000000038	-0.22	Whole Blood
								ENSG00000152219.4	ARL14EP	0.00000000064	0.34	Testis
								ENSG00000152219.4	ARL14EP	0.00000038	0.24	Esophagus - Gastroesophageal Junction
								ENSG00000152219.4	ARL14EP	0.00000052	0.2	Heart - Atrial Appendage
								ENSG00000131808.6	FSHB	0.0000018	0.55	Brain - Hypothalamus
								ENSG00000152219.4	ARL14EP	0.0000025	0.37	Pituitary
								ENSG00000152219.4	ARL14EP	0.0000035	0.32	Pancreas
								ENSG00000152219.4	ARL14EP	0.0000045	0.2	Esophagus - Muscularis
								ENSG00000152219.4	ARL14EP	0.0000053	0.3	Brain - Cerebellum
								ENSG00000242353.1	RP4-710M3.1	0.0000085	0.37	Testis
								ENSG00000152219.4	ARL14EP	0.000019	0.17	Thyroid
								ENSG00000242353.1	RP4-710M3.1	0.00013	0.21	Thyroid
11	rs555621	30214997	rs601640dbSNP	30212885	2112	1	1	ENSG00000152219.4	ARL14EP	0.000000000028	0.3	Nerve - Tibial
								ENSG00000152219.4	ARL14EP	0.000000000089	-0.21	Whole Blood
								ENSG00000152219.4	ARL14EP	0.0000000016	0.34	Testis
								ENSG00000152219.4	ARL14EP	0.00000047	0.24	Esophagus - Gastroesophageal Junction
								ENSG00000152219.4	ARL14EP	0.00000052	0.2	Heart - Atrial Appendage
								ENSG00000152219.4	ARL14EP	0.0000022	0.2	Esophagus - Muscularis
								ENSG00000152219.4	ARL14EP	0.0000029	0.32	Pancreas
								ENSG00000152219.4	ARL14EP	0.0000042	0.37	Pituitary
								ENSG00000152219.4	ARL14EP	0.0000051	0.3	Brain - Cerebellum
								ENSG00000131808.6	FSHB	0.0000062	0.54	Brain - Hypothalamus
								ENSG00000242353.1	RP4-710M3.1	0.0000075	0.37	Testis
								ENSG00000152219.4	ARL14EP	0.000016	0.17	Thyroid
								ENSG00000152219.4	ARL14EP	0.000025	0.22	Brain - Caudate (basal ganglia)
								ENSG00000152219.4	ARL14EP	0.000084	0.13	Skin - Sun Exposed (Lower leg)
								ENSG00000242353.1	RP4-710M3.1	0.000099	0.22	Thyroid
11	rs555621	30214997	rs600768dbSNP	30213059	1938	0.98	1	ENSG00000152219.4	ARL14EP	0.00000000015	0.29	Nerve - Tibial
								ENSG00000152219.4	ARL14EP	0.0000000002	-0.21	Whole Blood
								ENSG00000152219.4	ARL14EP	0.00000000035	0.36	Testis
								ENSG00000152219.4	ARL14EP	0.0000000076	0.24	Heart - Atrial Appendage
								ENSG00000152219.4	ARL14EP	0.00000012	0.35	Pancreas
								ENSG00000152219.4	ARL14EP	0.00000045	0.19	Thyroid
								ENSG00000152219.4	ARL14EP	0.00000058	0.24	Esophagus - Gastroesophageal Junction
								ENSG00000152219.4	ARL14EP	0.0000012	0.21	Esophagus - Muscularis
								ENSG00000152219.4	ARL14EP	0.0000016	0.33	Brain - Cerebellum
								ENSG00000152219.4	ARL14EP	0.0000048	0.36	Pituitary
								ENSG00000242353.1	RP4-710M3.1	0.000014	0.37	Testis
								ENSG00000152219.4	ARL14EP	0.000022	0.22	Brain - Caudate (basal ganglia)
								ENSG00000152219.4	ARL14EP	0.00009	0.13	Skin - Sun Exposed (Lower leg)
11	rs555621	30214997	rs600333dbSNP	30213156	1841	0.99	1	ENSG00000152219.4	ARL14EP	0.000000000026	0.3	Nerve - Tibial
								ENSG00000152219.4	ARL14EP	0.000000000083	-0.21	Whole Blood
								ENSG00000152219.4	ARL14EP	0.00000000046	0.35	Testis
								ENSG00000152219.4	ARL14EP	0.000000098	0.22	Heart - Atrial Appendage
								ENSG00000152219.4	ARL14EP	0.00000039	0.24	Esophagus - Gastroesophageal Junction
								ENSG00000152219.4	ARL14EP	0.00000079	0.19	Thyroid
								ENSG00000152219.4	ARL14EP	0.00000093	0.21	Esophagus - Muscularis
								ENSG00000152219.4	ARL14EP	0.0000014	0.32	Pancreas
								ENSG00000152219.4	ARL14EP	0.0000048	0.36	Pituitary
								ENSG00000152219.4	ARL14EP	0.0000049	0.31	Brain - Cerebellum
								ENSG00000131808.6	FSHB	0.0000095	0.54	Brain - Hypothalamus
								ENSG00000242353.1	RP4-710M3.1	0.000014	0.36	Testis
								ENSG00000152219.4	ARL14EP	0.000086	0.13	Skin - Sun Exposed (Lower leg)
11	rs555621	30214997	rs540948dbSNP	30213235	1762	0.98	1	ENSG00000152219.4	ARL14EP	0.00000000015	0.29	Nerve - Tibial
								ENSG00000152219.4	ARL14EP	0.0000000002	-0.21	Whole Blood
								ENSG00000152219.4	ARL14EP	0.00000000035	0.36	Testis
								ENSG00000152219.4	ARL14EP	0.0000000076	0.24	Heart - Atrial Appendage
								ENSG00000152219.4	ARL14EP	0.00000012	0.35	Pancreas
								ENSG00000152219.4	ARL14EP	0.00000045	0.19	Thyroid
								ENSG00000152219.4	ARL14EP	0.00000058	0.24	Esophagus - Gastroesophageal Junction
								ENSG00000152219.4	ARL14EP	0.0000012	0.21	Esophagus - Muscularis
								ENSG00000152219.4	ARL14EP	0.0000016	0.33	Brain - Cerebellum
								ENSG00000152219.4	ARL14EP	0.0000048	0.36	Pituitary
								ENSG00000242353.1	RP4-710M3.1	0.000014	0.37	Testis
								ENSG00000152219.4	ARL14EP	0.000022	0.22	Brain - Caudate (basal ganglia)
								ENSG00000152219.4	ARL14EP	0.00009	0.13	Skin - Sun Exposed (Lower leg)
11	rs555621	30214997	rs586326dbSNP	30213950	1047	0.98	0.99	ENSG00000152219.4	ARL14EP	0.000000000031	0.3	Nerve - Tibial
								ENSG00000152219.4	ARL14EP	0.000000000038	-0.22	Whole Blood
								ENSG00000152219.4	ARL14EP	0.00000000064	0.34	Testis
								ENSG00000152219.4	ARL14EP	0.00000038	0.24	Esophagus - Gastroesophageal Junction
								ENSG00000152219.4	ARL14EP	0.00000052	0.2	Heart - Atrial Appendage
								ENSG00000131808.6	FSHB	0.0000018	0.55	Brain - Hypothalamus
								ENSG00000152219.4	ARL14EP	0.0000025	0.37	Pituitary
								ENSG00000152219.4	ARL14EP	0.0000035	0.32	Pancreas
								ENSG00000152219.4	ARL14EP	0.0000045	0.2	Esophagus - Muscularis
								ENSG00000152219.4	ARL14EP	0.0000053	0.3	Brain - Cerebellum
								ENSG00000242353.1	RP4-710M3.1	0.0000085	0.37	Testis
								ENSG00000152219.4	ARL14EP	0.000019	0.17	Thyroid
								ENSG00000242353.1	RP4-710M3.1	0.00013	0.21	Thyroid
11	rs555621	30214997	rs664147dbSNP	30215971	-974	0.99	1	ENSG00000152219.4	ARL14EP	0.000000000031	0.3	Nerve - Tibial
								ENSG00000152219.4	ARL14EP	0.000000000038	-0.22	Whole Blood
								ENSG00000152219.4	ARL14EP	0.00000000064	0.34	Testis
								ENSG00000152219.4	ARL14EP	0.00000038	0.24	Esophagus - Gastroesophageal Junction
								ENSG00000152219.4	ARL14EP	0.00000052	0.2	Heart - Atrial Appendage
								ENSG00000131808.6	FSHB	0.0000018	0.55	Brain - Hypothalamus
								ENSG00000152219.4	ARL14EP	0.0000025	0.37	Pituitary
								ENSG00000152219.4	ARL14EP	0.0000035	0.32	Pancreas
								ENSG00000152219.4	ARL14EP	0.0000045	0.2	Esophagus - Muscularis
								ENSG00000152219.4	ARL14EP	0.0000053	0.3	Brain - Cerebellum
								ENSG00000242353.1	RP4-710M3.1	0.0000085	0.37	Testis
								ENSG00000152219.4	ARL14EP	0.000019	0.17	Thyroid
								ENSG00000242353.1	RP4-710M3.1	0.00013	0.21	Thyroid
11	rs555621	30214997	rs621448dbSNP	30217285	-2288	1	1	ENSG00000152219.4	ARL14EP	0.000000000016	0.32	Nerve - Tibial
								ENSG00000152219.4	ARL14EP	0.0000000003	-0.21	Whole Blood
								ENSG00000152219.4	ARL14EP	0.00000000079	0.35	Testis
								ENSG00000152219.4	ARL14EP	0.00000047	0.24	Esophagus - Gastroesophageal Junction
								ENSG00000152219.4	ARL14EP	0.0000011	0.33	Brain - Cerebellum
								ENSG00000152219.4	ARL14EP	0.0000014	0.38	Pituitary
								ENSG00000131808.6	FSHB	0.0000022	0.57	Brain - Hypothalamus
								ENSG00000152219.4	ARL14EP	0.0000037	0.19	Heart - Atrial Appendage
								ENSG00000242353.1	RP4-710M3.1	0.0000076	0.38	Testis
								ENSG00000152219.4	ARL14EP	0.0000081	0.18	Thyroid
								ENSG00000152219.4	ARL14EP	0.000011	0.19	Esophagus - Muscularis
								ENSG00000152219.4	ARL14EP	0.000014	0.23	Brain - Caudate (basal ganglia)
								ENSG00000152219.4	ARL14EP	0.000023	0.29	Pancreas
11	rs555621	30214997	rs553406dbSNP	30217736	-2739	0.9	1	ENSG00000152219.4	ARL14EP	0.000000000013	0.3	Nerve - Tibial
								ENSG00000152219.4	ARL14EP	0.00000000021	0.35	Testis
								ENSG00000152219.4	ARL14EP	0.0000000033	-0.19	Whole Blood
								ENSG00000131808.6	FSHB	0.00000038	0.57	Brain - Hypothalamus
								ENSG00000152219.4	ARL14EP	0.00000045	0.38	Pituitary
								ENSG00000152219.4	ARL14EP	0.00000075	0.2	Heart - Atrial Appendage
								ENSG00000152219.4	ARL14EP	0.0000008	0.22	Esophagus - Gastroesophageal Junction
								ENSG00000152219.4	ARL14EP	0.0000012	0.31	Brain - Cerebellum
								ENSG00000152219.4	ARL14EP	0.0000018	0.32	Pancreas
								ENSG00000152219.4	ARL14EP	0.0000033	0.23	Brain - Caudate (basal ganglia)
								ENSG00000242353.1	RP4-710M3.1	0.0000041	0.37	Testis
								ENSG00000152219.4	ARL14EP	0.000005	0.19	Esophagus - Muscularis
								ENSG00000152219.4	ARL14EP	0.0000099	0.17	Thyroid
								ENSG00000242353.1	RP4-710M3.1	0.000044	0.22	Thyroid
11	rs555621	30214997	rs553190dbSNP	30217806	-2809	0.9	1	ENSG00000152219.4	ARL14EP	0.000000000013	0.3	Nerve - Tibial
								ENSG00000152219.4	ARL14EP	0.00000000011	0.35	Testis
								ENSG00000152219.4	ARL14EP	0.0000000041	-0.19	Whole Blood
								ENSG00000152219.4	ARL14EP	0.00000045	0.38	Pituitary
								ENSG00000152219.4	ARL14EP	0.00000059	0.2	Heart - Atrial Appendage
								ENSG00000131808.6	FSHB	0.00000079	0.56	Brain - Hypothalamus
								ENSG00000152219.4	ARL14EP	0.0000008	0.22	Esophagus - Gastroesophageal Junction
								ENSG00000152219.4	ARL14EP	0.0000012	0.31	Brain - Cerebellum
								ENSG00000152219.4	ARL14EP	0.0000023	0.32	Pancreas
								ENSG00000152219.4	ARL14EP	0.0000028	0.19	Esophagus - Muscularis
								ENSG00000152219.4	ARL14EP	0.0000055	0.23	Brain - Caudate (basal ganglia)
								ENSG00000152219.4	ARL14EP	0.0000065	0.17	Thyroid
								ENSG00000242353.1	RP4-710M3.1	0.0000073	0.36	Testis
								ENSG00000242353.1	RP4-710M3.1	0.000062	0.22	Thyroid
11	rs555621	30214997	rs618611dbSNP	30217923	-2926	0.89	0.99	ENSG00000152219.4	ARL14EP	0.000000000016	0.31	Nerve - Tibial
								ENSG00000152219.4	ARL14EP	0.000000000061	0.35	Testis
								ENSG00000152219.4	ARL14EP	0.0000000012	-0.19	Whole Blood
								ENSG00000131808.6	FSHB	0.00000019	0.57	Brain - Hypothalamus
								ENSG00000152219.4	ARL14EP	0.00000045	0.38	Pituitary
								ENSG00000152219.4	ARL14EP	0.00000067	0.22	Esophagus - Gastroesophageal Junction
								ENSG00000152219.4	ARL14EP	0.00000075	0.2	Heart - Atrial Appendage
								ENSG00000152219.4	ARL14EP	0.0000012	0.31	Brain - Cerebellum
								ENSG00000152219.4	ARL14EP	0.0000022	0.32	Pancreas
								ENSG00000242353.1	RP4-710M3.1	0.0000064	0.36	Testis
								ENSG00000152219.4	ARL14EP	0.0000078	0.18	Esophagus - Muscularis
								ENSG00000152219.4	ARL14EP	0.000012	0.22	Brain - Caudate (basal ganglia)
								ENSG00000152219.4	ARL14EP	0.000018	0.16	Thyroid
								ENSG00000242353.1	RP4-710M3.1	0.000043	0.22	Thyroid
11	rs555621	30214997	rs523875dbSNP	30218670	-3673	0.9	1	ENSG00000152219.4	ARL14EP	0.000000000013	0.3	Nerve - Tibial
								ENSG00000152219.4	ARL14EP	0.00000000016	0.35	Testis
								ENSG00000152219.4	ARL14EP	0.0000000025	-0.19	Whole Blood
								ENSG00000152219.4	ARL14EP	0.00000045	0.38	Pituitary
								ENSG00000152219.4	ARL14EP	0.00000075	0.2	Heart - Atrial Appendage
								ENSG00000131808.6	FSHB	0.00000079	0.56	Brain - Hypothalamus
								ENSG00000152219.4	ARL14EP	0.0000008	0.22	Esophagus - Gastroesophageal Junction
								ENSG00000152219.4	ARL14EP	0.0000012	0.31	Brain - Cerebellum
								ENSG00000152219.4	ARL14EP	0.0000018	0.32	Pancreas
								ENSG00000152219.4	ARL14EP	0.0000033	0.19	Esophagus - Muscularis
								ENSG00000152219.4	ARL14EP	0.0000055	0.23	Brain - Caudate (basal ganglia)
								ENSG00000242353.1	RP4-710M3.1	0.0000058	0.37	Testis
								ENSG00000152219.4	ARL14EP	0.0000099	0.17	Thyroid
								ENSG00000242353.1	RP4-710M3.1	0.000041	0.22	Thyroid
11	rs555621	30214997	rs518357dbSNP	30219282	-4285	0.87	0.99	ENSG00000152219.4	ARL14EP	0.00000000001	0.31	Nerve - Tibial
								ENSG00000152219.4	ARL14EP	0.000000000061	0.35	Testis
								ENSG00000152219.4	ARL14EP	0.0000000016	-0.19	Whole Blood
								ENSG00000131808.6	FSHB	0.00000019	0.58	Brain - Hypothalamus
								ENSG00000152219.4	ARL14EP	0.00000028	0.23	Esophagus - Gastroesophageal Junction
								ENSG00000152219.4	ARL14EP	0.0000004	0.38	Pituitary
								ENSG00000152219.4	ARL14EP	0.000001	0.2	Heart - Atrial Appendage
								ENSG00000152219.4	ARL14EP	0.0000016	0.31	Brain - Cerebellum
								ENSG00000152219.4	ARL14EP	0.0000037	0.19	Esophagus - Muscularis
								ENSG00000152219.4	ARL14EP	0.000004	0.31	Pancreas
								ENSG00000152219.4	ARL14EP	0.0000053	0.17	Thyroid
								ENSG00000242353.1	RP4-710M3.1	0.0000064	0.36	Testis
								ENSG00000152219.4	ARL14EP	0.000017	0.21	Brain - Caudate (basal ganglia)
								ENSG00000242353.1	RP4-710M3.1	0.00002	0.23	Thyroid
11	rs555621	30214997	rs590833dbSNP	30219485	-4488	0.87	1	ENSG00000152219.4	ARL14EP	0.0000000000092	0.31	Nerve - Tibial
								ENSG00000152219.4	ARL14EP	0.00000000016	0.35	Testis
								ENSG00000152219.4	ARL14EP	0.0000000013	-0.19	Whole Blood
								ENSG00000152219.4	ARL14EP	0.00000049	0.38	Pituitary
								ENSG00000152219.4	ARL14EP	0.00000052	0.22	Esophagus - Gastroesophageal Junction
								ENSG00000152219.4	ARL14EP	0.00000065	0.2	Heart - Atrial Appendage
								ENSG00000131808.6	FSHB	0.00000084	0.56	Brain - Hypothalamus
								ENSG00000152219.4	ARL14EP	0.0000016	0.31	Brain - Cerebellum
								ENSG00000152219.4	ARL14EP	0.0000018	0.32	Pancreas
								ENSG00000152219.4	ARL14EP	0.0000025	0.19	Esophagus - Muscularis
								ENSG00000242353.1	RP4-710M3.1	0.0000058	0.37	Testis
								ENSG00000152219.4	ARL14EP	0.00001	0.23	Brain - Caudate (basal ganglia)
								ENSG00000152219.4	ARL14EP	0.000012	0.17	Thyroid
								ENSG00000242353.1	RP4-710M3.1	0.000025	0.23	Thyroid
11	rs555621	30214997	rs489096dbSNP	30220184	-5187	0.88	1	ENSG00000152219.4	ARL14EP	0.0000000000092	0.31	Nerve - Tibial
								ENSG00000152219.4	ARL14EP	0.00000000016	0.35	Testis
								ENSG00000152219.4	ARL14EP	0.0000000018	-0.19	Whole Blood
								ENSG00000152219.4	ARL14EP	0.00000049	0.38	Pituitary
								ENSG00000152219.4	ARL14EP	0.00000052	0.22	Esophagus - Gastroesophageal Junction
								ENSG00000152219.4	ARL14EP	0.00000065	0.2	Heart - Atrial Appendage
								ENSG00000131808.6	FSHB	0.00000084	0.56	Brain - Hypothalamus
								ENSG00000152219.4	ARL14EP	0.0000016	0.31	Brain - Cerebellum
								ENSG00000152219.4	ARL14EP	0.0000018	0.32	Pancreas
								ENSG00000152219.4	ARL14EP	0.0000025	0.19	Esophagus - Muscularis
								ENSG00000242353.1	RP4-710M3.1	0.0000058	0.37	Testis
								ENSG00000152219.4	ARL14EP	0.0000089	0.23	Brain - Caudate (basal ganglia)
								ENSG00000152219.4	ARL14EP	0.000012	0.17	Thyroid
								ENSG00000242353.1	RP4-710M3.1	0.000025	0.23	Thyroid
11	rs555621	30214997	rs572883dbSNP	30220778	-5781	0.88	1	ENSG00000152219.4	ARL14EP	0.0000000000092	0.31	Nerve - Tibial
								ENSG00000152219.4	ARL14EP	0.00000000016	0.35	Testis
								ENSG00000152219.4	ARL14EP	0.0000000018	-0.19	Whole Blood
								ENSG00000152219.4	ARL14EP	0.00000049	0.38	Pituitary
								ENSG00000152219.4	ARL14EP	0.00000052	0.22	Esophagus - Gastroesophageal Junction
								ENSG00000152219.4	ARL14EP	0.00000065	0.2	Heart - Atrial Appendage
								ENSG00000131808.6	FSHB	0.00000084	0.56	Brain - Hypothalamus
								ENSG00000152219.4	ARL14EP	0.0000016	0.31	Brain - Cerebellum
								ENSG00000152219.4	ARL14EP	0.0000018	0.32	Pancreas
								ENSG00000152219.4	ARL14EP	0.0000025	0.19	Esophagus - Muscularis
								ENSG00000242353.1	RP4-710M3.1	0.0000058	0.37	Testis
								ENSG00000152219.4	ARL14EP	0.0000089	0.23	Brain - Caudate (basal ganglia)
								ENSG00000152219.4	ARL14EP	0.000012	0.17	Thyroid
								ENSG00000242353.1	RP4-710M3.1	0.000025	0.23	Thyroid
11	rs555621	30214997	rs543401dbSNP	30221700	-6703	0.88	1	ENSG00000152219.4	ARL14EP	0.0000000000074	0.31	Nerve - Tibial
								ENSG00000152219.4	ARL14EP	0.00000000014	0.35	Testis
								ENSG00000152219.4	ARL14EP	0.0000000013	-0.2	Whole Blood
								ENSG00000152219.4	ARL14EP	0.00000022	0.23	Esophagus - Gastroesophageal Junction
								ENSG00000152219.4	ARL14EP	0.00000049	0.38	Pituitary
								ENSG00000131808.6	FSHB	0.00000084	0.56	Brain - Hypothalamus
								ENSG00000152219.4	ARL14EP	0.0000012	0.2	Heart - Atrial Appendage
								ENSG00000152219.4	ARL14EP	0.0000016	0.31	Brain - Cerebellum
								ENSG00000152219.4	ARL14EP	0.0000016	0.32	Pancreas
								ENSG00000152219.4	ARL14EP	0.0000025	0.2	Esophagus - Muscularis
								ENSG00000242353.1	RP4-710M3.1	0.0000038	0.38	Testis
								ENSG00000152219.4	ARL14EP	0.0000089	0.23	Brain - Caudate (basal ganglia)
								ENSG00000152219.4	ARL14EP	0.0000099	0.17	Thyroid
								ENSG00000242353.1	RP4-710M3.1	0.000018	0.23	Thyroid
11	rs555621	30214997	rs939433dbSNP	30226339	-11342	0.87	0.99	ENSG00000152219.4	ARL14EP	0.00000000001	0.31	Nerve - Tibial
								ENSG00000152219.4	ARL14EP	0.000000000061	0.35	Testis
								ENSG00000152219.4	ARL14EP	0.0000000017	-0.19	Whole Blood
								ENSG00000131808.6	FSHB	0.00000019	0.58	Brain - Hypothalamus
								ENSG00000152219.4	ARL14EP	0.00000029	0.23	Esophagus - Gastroesophageal Junction
								ENSG00000152219.4	ARL14EP	0.0000004	0.38	Pituitary
								ENSG00000152219.4	ARL14EP	0.0000012	0.2	Heart - Atrial Appendage
								ENSG00000152219.4	ARL14EP	0.0000016	0.31	Brain - Cerebellum
								ENSG00000152219.4	ARL14EP	0.0000038	0.19	Esophagus - Muscularis
								ENSG00000152219.4	ARL14EP	0.0000042	0.31	Pancreas
								ENSG00000152219.4	ARL14EP	0.0000055	0.17	Thyroid
								ENSG00000242353.1	RP4-710M3.1	0.0000064	0.36	Testis
								ENSG00000152219.4	ARL14EP	0.000017	0.21	Brain - Caudate (basal ganglia)
								ENSG00000242353.1	RP4-710M3.1	0.000021	0.23	Thyroid
11	rs555621	30214997	rs1630084dbSNP	30226845	-11848	0.88	1	ENSG00000152219.4	ARL14EP	0.0000000000053	0.31	Nerve - Tibial
								ENSG00000152219.4	ARL14EP	0.00000000016	0.35	Testis
								ENSG00000152219.4	ARL14EP	0.0000000018	-0.19	Whole Blood
								ENSG00000152219.4	ARL14EP	0.00000049	0.38	Pituitary
								ENSG00000152219.4	ARL14EP	0.00000052	0.22	Esophagus - Gastroesophageal Junction
								ENSG00000152219.4	ARL14EP	0.00000065	0.2	Heart - Atrial Appendage
								ENSG00000131808.6	FSHB	0.00000084	0.56	Brain - Hypothalamus
								ENSG00000152219.4	ARL14EP	0.0000016	0.31	Brain - Cerebellum
								ENSG00000152219.4	ARL14EP	0.0000018	0.32	Pancreas
								ENSG00000152219.4	ARL14EP	0.0000025	0.19	Esophagus - Muscularis
								ENSG00000242353.1	RP4-710M3.1	0.0000058	0.37	Testis
								ENSG00000152219.4	ARL14EP	0.0000089	0.23	Brain - Caudate (basal ganglia)
								ENSG00000152219.4	ARL14EP	0.000012	0.17	Thyroid
								ENSG00000242353.1	RP4-710M3.1	0.000025	0.23	Thyroid
11	rs555621	30214997	rs1782509dbSNP	30227279	-12282	0.88	1	ENSG00000152219.4	ARL14EP	0.000000000015	0.3	Nerve - Tibial
								ENSG00000152219.4	ARL14EP	0.000000000058	0.36	Testis
								ENSG00000152219.4	ARL14EP	0.0000000021	-0.19	Whole Blood
								ENSG00000152219.4	ARL14EP	0.00000039	0.38	Pituitary
								ENSG00000152219.4	ARL14EP	0.00000052	0.22	Esophagus - Gastroesophageal Junction
								ENSG00000152219.4	ARL14EP	0.00000065	0.2	Heart - Atrial Appendage
								ENSG00000131808.6	FSHB	0.00000084	0.56	Brain - Hypothalamus
								ENSG00000152219.4	ARL14EP	0.0000012	0.31	Brain - Cerebellum
								ENSG00000152219.4	ARL14EP	0.0000017	0.32	Pancreas
								ENSG00000152219.4	ARL14EP	0.0000026	0.19	Esophagus - Muscularis
								ENSG00000242353.1	RP4-710M3.1	0.0000029	0.38	Testis
								ENSG00000152219.4	ARL14EP	0.0000089	0.23	Brain - Caudate (basal ganglia)
								ENSG00000152219.4	ARL14EP	0.000012	0.17	Thyroid
								ENSG00000242353.1	RP4-710M3.1	0.000025	0.23	Thyroid
11	rs555621	30214997	rs1716024dbSNP	30227537	-12540	0.87	1	ENSG00000152219.4	ARL14EP	0.000000000052	0.36	Testis
								ENSG00000152219.4	ARL14EP	0.000000000052	0.3	Nerve - Tibial
								ENSG00000152219.4	ARL14EP	0.0000000072	-0.19	Whole Blood
								ENSG00000152219.4	ARL14EP	0.0000000082	0.24	Heart - Atrial Appendage
								ENSG00000152219.4	ARL14EP	0.00000011	0.35	Pancreas
								ENSG00000152219.4	ARL14EP	0.00000025	0.34	Brain - Cerebellum
								ENSG00000152219.4	ARL14EP	0.00000038	0.23	Esophagus - Gastroesophageal Junction
								ENSG00000152219.4	ARL14EP	0.00000046	0.19	Thyroid
								ENSG00000152219.4	ARL14EP	0.00000058	0.38	Pituitary
								ENSG00000152219.4	ARL14EP	0.0000017	0.2	Esophagus - Muscularis
								ENSG00000131808.6	FSHB	0.000007	0.53	Brain - Hypothalamus
								ENSG00000152219.4	ARL14EP	0.0000076	0.23	Brain - Caudate (basal ganglia)
								ENSG00000242353.1	RP4-710M3.1	0.000012	0.36	Testis
								ENSG00000242353.1	RP4-710M3.1	0.000068	0.22	Thyroid
11	rs555621	30214997	rs1716023dbSNP	30227975	-12978	0.88	1	ENSG00000152219.4	ARL14EP	0.0000000000081	0.31	Nerve - Tibial
								ENSG00000152219.4	ARL14EP	0.00000000019	0.35	Testis
								ENSG00000152219.4	ARL14EP	0.0000000026	-0.19	Whole Blood
								ENSG00000152219.4	ARL14EP	0.00000052	0.22	Esophagus - Gastroesophageal Junction
								ENSG00000131808.6	FSHB	0.00000082	0.56	Brain - Hypothalamus
								ENSG00000152219.4	ARL14EP	0.00000082	0.2	Heart - Atrial Appendage
								ENSG00000152219.4	ARL14EP	0.00000089	0.37	Pituitary
								ENSG00000152219.4	ARL14EP	0.000002	0.32	Pancreas
								ENSG00000152219.4	ARL14EP	0.0000029	0.3	Brain - Cerebellum
								ENSG00000152219.4	ARL14EP	0.0000038	0.19	Esophagus - Muscularis
								ENSG00000242353.1	RP4-710M3.1	0.0000042	0.37	Testis
								ENSG00000152219.4	ARL14EP	0.0000095	0.23	Brain - Caudate (basal ganglia)
								ENSG00000152219.4	ARL14EP	0.000013	0.17	Thyroid
								ENSG00000242353.1	RP4-710M3.1	0.000029	0.23	Thyroid
11	rs555621	30214997	rs1782510dbSNP	30228003	-13006	0.88	1	ENSG00000152219.4	ARL14EP	0.000000000031	0.3	Nerve - Tibial
								ENSG00000152219.4	ARL14EP	0.00000000065	0.34	Testis
								ENSG00000152219.4	ARL14EP	0.0000000023	-0.19	Whole Blood
								ENSG00000152219.4	ARL14EP	0.00000046	0.38	Pituitary
								ENSG00000131808.6	FSHB	0.00000084	0.56	Brain - Hypothalamus
								ENSG00000152219.4	ARL14EP	0.00000088	0.22	Esophagus - Gastroesophageal Junction
								ENSG00000152219.4	ARL14EP	0.00000095	0.2	Heart - Atrial Appendage
								ENSG00000152219.4	ARL14EP	0.0000015	0.31	Brain - Cerebellum
								ENSG00000152219.4	ARL14EP	0.0000025	0.32	Pancreas
								ENSG00000242353.1	RP4-710M3.1	0.000003	0.38	Testis
								ENSG00000152219.4	ARL14EP	0.0000054	0.19	Esophagus - Muscularis
								ENSG00000152219.4	ARL14EP	0.0000088	0.23	Brain - Caudate (basal ganglia)
								ENSG00000152219.4	ARL14EP	0.000015	0.17	Thyroid
								ENSG00000242353.1	RP4-710M3.1	0.000022	0.23	Thyroid
11	rs555621	30214997	rs1716022dbSNP	30228630	-13633	0.88	1	ENSG00000152219.4	ARL14EP	0.0000000000092	0.31	Nerve - Tibial
								ENSG00000152219.4	ARL14EP	0.00000000016	0.35	Testis
								ENSG00000152219.4	ARL14EP	0.0000000018	-0.19	Whole Blood
								ENSG00000152219.4	ARL14EP	0.00000049	0.38	Pituitary
								ENSG00000152219.4	ARL14EP	0.00000052	0.22	Esophagus - Gastroesophageal Junction
								ENSG00000152219.4	ARL14EP	0.00000065	0.2	Heart - Atrial Appendage
								ENSG00000131808.6	FSHB	0.00000084	0.56	Brain - Hypothalamus
								ENSG00000152219.4	ARL14EP	0.0000016	0.31	Brain - Cerebellum
								ENSG00000152219.4	ARL14EP	0.0000018	0.32	Pancreas
								ENSG00000152219.4	ARL14EP	0.0000025	0.19	Esophagus - Muscularis
								ENSG00000242353.1	RP4-710M3.1	0.0000058	0.37	Testis
								ENSG00000152219.4	ARL14EP	0.0000089	0.23	Brain - Caudate (basal ganglia)
								ENSG00000152219.4	ARL14EP	0.000012	0.17	Thyroid
								ENSG00000242353.1	RP4-710M3.1	0.000025	0.23	Thyroid
11	rs555621	30214997	rs537263dbSNP	30228812	-13815	0.88	1	ENSG00000152219.4	ARL14EP	0.0000000000092	0.31	Nerve - Tibial
								ENSG00000152219.4	ARL14EP	0.00000000016	0.35	Testis
								ENSG00000152219.4	ARL14EP	0.0000000018	-0.19	Whole Blood
								ENSG00000152219.4	ARL14EP	0.00000049	0.38	Pituitary
								ENSG00000152219.4	ARL14EP	0.00000052	0.22	Esophagus - Gastroesophageal Junction
								ENSG00000152219.4	ARL14EP	0.00000065	0.2	Heart - Atrial Appendage
								ENSG00000131808.6	FSHB	0.00000084	0.56	Brain - Hypothalamus
								ENSG00000152219.4	ARL14EP	0.0000016	0.31	Brain - Cerebellum
								ENSG00000152219.4	ARL14EP	0.0000018	0.32	Pancreas
								ENSG00000152219.4	ARL14EP	0.0000025	0.19	Esophagus - Muscularis
								ENSG00000242353.1	RP4-710M3.1	0.0000058	0.37	Testis
								ENSG00000152219.4	ARL14EP	0.0000089	0.23	Brain - Caudate (basal ganglia)
								ENSG00000152219.4	ARL14EP	0.000012	0.17	Thyroid
								ENSG00000242353.1	RP4-710M3.1	0.000026	0.23	Thyroid
11	rs555621	30214997	rs538236dbSNP	30228932	-13935	0.88	1	ENSG00000152219.4	ARL14EP	0.0000000000083	0.31	Nerve - Tibial
								ENSG00000152219.4	ARL14EP	0.00000000016	0.35	Testis
								ENSG00000152219.4	ARL14EP	0.0000000019	-0.19	Whole Blood
								ENSG00000131808.6	FSHB	0.00000038	0.57	Brain - Hypothalamus
								ENSG00000152219.4	ARL14EP	0.00000049	0.38	Pituitary
								ENSG00000152219.4	ARL14EP	0.00000051	0.22	Esophagus - Gastroesophageal Junction
								ENSG00000152219.4	ARL14EP	0.0000006	0.2	Heart - Atrial Appendage
								ENSG00000152219.4	ARL14EP	0.0000016	0.31	Brain - Cerebellum
								ENSG00000152219.4	ARL14EP	0.0000018	0.32	Pancreas
								ENSG00000152219.4	ARL14EP	0.0000026	0.19	Esophagus - Muscularis
								ENSG00000152219.4	ARL14EP	0.0000054	0.23	Brain - Caudate (basal ganglia)
								ENSG00000242353.1	RP4-710M3.1	0.0000058	0.37	Testis
								ENSG00000152219.4	ARL14EP	0.000012	0.17	Thyroid
								ENSG00000242353.1	RP4-710M3.1	0.000025	0.23	Thyroid
11	rs555621	30214997	rs654669dbSNP	30229021	-14024	0.87	0.99	ENSG00000152219.4	ARL14EP	0.000000000011	0.31	Nerve - Tibial
								ENSG00000152219.4	ARL14EP	0.000000000061	0.35	Testis
								ENSG00000152219.4	ARL14EP	0.0000000022	-0.19	Whole Blood
								ENSG00000131808.6	FSHB	0.00000019	0.58	Brain - Hypothalamus
								ENSG00000152219.4	ARL14EP	0.0000004	0.23	Esophagus - Gastroesophageal Junction
								ENSG00000152219.4	ARL14EP	0.00000049	0.38	Pituitary
								ENSG00000152219.4	ARL14EP	0.00000065	0.2	Heart - Atrial Appendage
								ENSG00000152219.4	ARL14EP	0.0000016	0.31	Brain - Cerebellum
								ENSG00000152219.4	ARL14EP	0.0000032	0.31	Pancreas
								ENSG00000152219.4	ARL14EP	0.0000041	0.19	Esophagus - Muscularis
								ENSG00000242353.1	RP4-710M3.1	0.0000064	0.36	Testis
								ENSG00000152219.4	ARL14EP	0.000019	0.21	Brain - Caudate (basal ganglia)
								ENSG00000152219.4	ARL14EP	0.000022	0.16	Thyroid
								ENSG00000242353.1	RP4-710M3.1	0.000033	0.23	Thyroid
11	rs555621	30214997	rs640748dbSNP	30229804	-14807	0.87	1	ENSG00000152219.4	ARL14EP	0.000000000011	0.31	Nerve - Tibial
								ENSG00000152219.4	ARL14EP	0.000000000049	0.36	Testis
								ENSG00000152219.4	ARL14EP	0.0000000043	-0.19	Whole Blood
								ENSG00000152219.4	ARL14EP	0.00000047	0.23	Esophagus - Gastroesophageal Junction
								ENSG00000152219.4	ARL14EP	0.00000049	0.38	Pituitary
								ENSG00000152219.4	ARL14EP	0.0000005	0.2	Heart - Atrial Appendage
								ENSG00000152219.4	ARL14EP	0.00000081	0.32	Brain - Cerebellum
								ENSG00000131808.6	FSHB	0.0000013	0.57	Brain - Hypothalamus
								ENSG00000152219.4	ARL14EP	0.0000015	0.32	Pancreas
								ENSG00000152219.4	ARL14EP	0.0000015	0.2	Esophagus - Muscularis
								ENSG00000152219.4	ARL14EP	0.0000021	0.18	Thyroid
								ENSG00000242353.1	RP4-710M3.1	0.000005	0.37	Testis
								ENSG00000152219.4	ARL14EP	0.0000089	0.23	Brain - Caudate (basal ganglia)
								ENSG00000242353.1	RP4-710M3.1	0.000076	0.22	Thyroid
11	rs555621	30214997	rs639403dbSNP	30230078	-15081	0.88	1	ENSG00000152219.4	ARL14EP	0.0000000000092	0.31	Nerve - Tibial
								ENSG00000152219.4	ARL14EP	0.00000000016	0.35	Testis
								ENSG00000152219.4	ARL14EP	0.0000000018	-0.19	Whole Blood
								ENSG00000152219.4	ARL14EP	0.00000049	0.38	Pituitary
								ENSG00000152219.4	ARL14EP	0.00000052	0.22	Esophagus - Gastroesophageal Junction
								ENSG00000152219.4	ARL14EP	0.00000065	0.2	Heart - Atrial Appendage
								ENSG00000131808.6	FSHB	0.00000084	0.56	Brain - Hypothalamus
								ENSG00000152219.4	ARL14EP	0.0000016	0.31	Brain - Cerebellum
								ENSG00000152219.4	ARL14EP	0.0000018	0.32	Pancreas
								ENSG00000152219.4	ARL14EP	0.0000025	0.19	Esophagus - Muscularis
								ENSG00000242353.1	RP4-710M3.1	0.0000058	0.37	Testis
								ENSG00000152219.4	ARL14EP	0.0000089	0.23	Brain - Caudate (basal ganglia)
								ENSG00000152219.4	ARL14EP	0.000012	0.17	Thyroid
								ENSG00000242353.1	RP4-710M3.1	0.000025	0.23	Thyroid
11	rs555621	30214997	rs550312dbSNP	30231642	-16645	0.87	0.99	ENSG00000152219.4	ARL14EP	0.000000000011	0.31	Nerve - Tibial
								ENSG00000152219.4	ARL14EP	0.000000000061	0.35	Testis
								ENSG00000152219.4	ARL14EP	0.00000000089	-0.2	Whole Blood
								ENSG00000131808.6	FSHB	0.00000019	0.58	Brain - Hypothalamus
								ENSG00000152219.4	ARL14EP	0.00000035	0.23	Esophagus - Gastroesophageal Junction
								ENSG00000152219.4	ARL14EP	0.00000049	0.38	Pituitary
								ENSG00000152219.4	ARL14EP	0.0000012	0.2	Heart - Atrial Appendage
								ENSG00000152219.4	ARL14EP	0.0000016	0.31	Brain - Cerebellum
								ENSG00000152219.4	ARL14EP	0.0000022	0.32	Pancreas
								ENSG00000152219.4	ARL14EP	0.0000061	0.19	Esophagus - Muscularis
								ENSG00000242353.1	RP4-710M3.1	0.0000064	0.36	Testis
								ENSG00000152219.4	ARL14EP	0.000019	0.21	Brain - Caudate (basal ganglia)
								ENSG00000152219.4	ARL14EP	0.000021	0.16	Thyroid
								ENSG00000242353.1	RP4-710M3.1	0.000027	0.23	Thyroid
11	rs555621	30214997	rs611246dbSNP	30231771	-16774	0.87	0.99	ENSG00000152219.4	ARL14EP	0.000000000011	0.31	Nerve - Tibial
								ENSG00000152219.4	ARL14EP	0.000000000061	0.35	Testis
								ENSG00000152219.4	ARL14EP	0.00000000089	-0.2	Whole Blood
								ENSG00000131808.6	FSHB	0.00000019	0.58	Brain - Hypothalamus
								ENSG00000152219.4	ARL14EP	0.00000043	0.23	Esophagus - Gastroesophageal Junction
								ENSG00000152219.4	ARL14EP	0.00000049	0.38	Pituitary
								ENSG00000152219.4	ARL14EP	0.00000065	0.2	Heart - Atrial Appendage
								ENSG00000152219.4	ARL14EP	0.0000016	0.31	Brain - Cerebellum
								ENSG00000152219.4	ARL14EP	0.0000022	0.32	Pancreas
								ENSG00000152219.4	ARL14EP	0.0000061	0.19	Esophagus - Muscularis
								ENSG00000242353.1	RP4-710M3.1	0.0000064	0.36	Testis
								ENSG00000152219.4	ARL14EP	0.000019	0.21	Brain - Caudate (basal ganglia)
								ENSG00000152219.4	ARL14EP	0.000021	0.16	Thyroid
								ENSG00000242353.1	RP4-710M3.1	0.000027	0.23	Thyroid
11	rs555621	30214997	rs609896dbSNP	30232094	-17097	0.88	1	ENSG00000152219.4	ARL14EP	0.0000000000092	0.31	Nerve - Tibial
								ENSG00000152219.4	ARL14EP	0.00000000016	0.35	Testis
								ENSG00000152219.4	ARL14EP	0.0000000018	-0.19	Whole Blood
								ENSG00000152219.4	ARL14EP	0.00000049	0.38	Pituitary
								ENSG00000152219.4	ARL14EP	0.00000052	0.22	Esophagus - Gastroesophageal Junction
								ENSG00000152219.4	ARL14EP	0.00000065	0.2	Heart - Atrial Appendage
								ENSG00000131808.6	FSHB	0.00000084	0.56	Brain - Hypothalamus
								ENSG00000152219.4	ARL14EP	0.0000016	0.31	Brain - Cerebellum
								ENSG00000152219.4	ARL14EP	0.0000018	0.32	Pancreas
								ENSG00000152219.4	ARL14EP	0.0000025	0.19	Esophagus - Muscularis
								ENSG00000242353.1	RP4-710M3.1	0.0000058	0.37	Testis
								ENSG00000152219.4	ARL14EP	0.0000089	0.23	Brain - Caudate (basal ganglia)
								ENSG00000152219.4	ARL14EP	0.000012	0.17	Thyroid
								ENSG00000242353.1	RP4-710M3.1	0.000025	0.23	Thyroid
11	rs555621	30214997	rs580646dbSNP	30232721	-17724	0.86	0.98	ENSG00000152219.4	ARL14EP	0.000000000015	0.37	Testis
[truncated: 3,611 more rows]
