# Supplementary material for: Candidate Genes for Age at Menarche Are Associated With Uterine Leiomyoma
Source: Front Genet. 2021 Jan 22;11:512940. doi: 10.3389/fgene.2020.512940 (PMC7863975; doi:10.3389/fgene.2020.512940)
Supplement: Supplementary file 1 [file Data_Sheet_1.zip › SupMaterial 16-12-2020/Sup_Table_20.xlsx]

## Sheet: Лист1
Supplementary Table 20 Results of the gene-gene interaction analysis of the UL-associated polymorphisms (GeneMANIA) (http://genemania.org)
Gene 1	Gene 2	Weight	Network group	Network
KIAA0368	C15orf61	0.013059279	Co-expression	Roth-Zlotnik-2006
HACE1	FEM1B	0.007433312	Co-expression	Roth-Zlotnik-2006
POMC	FSHB	0.01919178	Co-expression	Roth-Zlotnik-2006
GC	SLC22A1	0.0036505836	Co-expression	Roth-Zlotnik-2006
CGA	FSHB	0.0277982	Co-expression	Roth-Zlotnik-2006
CGA	POMC	0.015657023	Co-expression	Roth-Zlotnik-2006
LGMN	F13A1	0.020732254	Co-expression	Roth-Zlotnik-2006
INHA	LHCGR	0.023729755	Co-expression	Roth-Zlotnik-2006
F13B	SLC22A1	0.0051815542	Co-expression	Roth-Zlotnik-2006
FGB	SLC22A1	0.0057697697	Co-expression	Roth-Zlotnik-2006
FGB	GC	0.0070873857	Co-expression	Roth-Zlotnik-2006
CUBN	LGMN	0.009188007	Co-expression	Roth-Zlotnik-2006
FSHB	SLC22A1	0.013471063	Co-expression	Wang-Maris-2006
FSHB	IGF2R	0.014562104	Co-expression	Wang-Maris-2006
PPARD	POMC	0.016615216	Co-expression	Wang-Maris-2006
PCSK1	CGA	0.013207769	Co-expression	Wang-Maris-2006
DNMT3A	IGF2R	0.01436098	Co-expression	Smirnov-Cheung-2009
VDR	HDAC7	0.012964876	Co-expression	Smirnov-Cheung-2009
MC2R	TRIM66	0.005452684	Co-expression	Smirnov-Cheung-2009
TRIP12	LGMN	0.009284847	Co-expression	Smirnov-Cheung-2009
DNMT3A	STK33	0.011263785	Co-expression	Boldrick-Relman-2002
MAP2K5	FEM1B	0.014888727	Co-expression	Burington-Shaughnessy-2008
FSHB	FSHR	0.0050318977	Co-expression	Burington-Shaughnessy-2008
CGA	FSHB	0.003497211	Co-expression	Burington-Shaughnessy-2008
MC2R	FSHB	0.00089045655	Co-expression	Burington-Shaughnessy-2008
ACTA1	POMC	0.030166436	Co-expression	Burington-Shaughnessy-2008
GRK4	TRIM66	0.009298905	Co-expression	Burington-Shaughnessy-2008
DNMT3A	STK33	0.009022167	Co-expression	Rosenwald-Staudt-2001
GRK4	IQCH	0.012199709	Co-expression	Rosenwald-Staudt-2001
LHCGR	FSHB	0.013917872	Co-expression	Mallon-McKay-2013
GC	SLC22A1	0.006611554	Co-expression	Mallon-McKay-2013
LHB	CGA	0.01888268	Co-expression	Mallon-McKay-2013
MC2R	FSHR	0.011049119	Co-expression	Mallon-McKay-2013
CGB3	CGA	0.02164841	Co-expression	Mallon-McKay-2013
CGB3	LHB	0.027341202	Co-expression	Mallon-McKay-2013
APAF1	IGF2R	0.01498362	Co-expression	Mallon-McKay-2013
RAF1	MAPK7	0.0068798657	Co-expression	Mallon-McKay-2013
KIAA0368	TRIM66	0.007146147	Co-expression	Bild-Nevins-2006 B
FSHB	FSHR	0.009075571	Co-expression	Bild-Nevins-2006 B
MC2R	TRIM66	0.001959778	Co-expression	Bild-Nevins-2006 B
MC2R	FSHB	0.0020649503	Co-expression	Bild-Nevins-2006 B
F13B	FSHB	0.0060322443	Co-expression	Bild-Nevins-2006 B
F13B	LHCGR	0.017842427	Co-expression	Bild-Nevins-2006 B
PCSK1	CGA	0.018349642	Co-expression	Bild-Nevins-2006 B
FSHB	IGF2R	0.011636345	Co-localization	Schadt-Shoemaker-2004
F13A1	VDR	0.013052191	Co-localization	Schadt-Shoemaker-2004
LHB	CGA	0.0220405	Co-localization	Schadt-Shoemaker-2004
F13B	GC	0.01061231	Co-localization	Schadt-Shoemaker-2004
F13B	CGA	0.014674294	Co-localization	Schadt-Shoemaker-2004
ACTA1	LHB	0.020903887	Co-localization	Schadt-Shoemaker-2004
FSHB	FSHR	0.0113293035	Co-localization	Johnson-Shoemaker-2003
F13A1	DNMT3A	0.010359196	Co-localization	Johnson-Shoemaker-2003
GC	SLC22A1	0.004029008	Co-localization	Johnson-Shoemaker-2003
CGA	DNMT3A	0.009290333	Co-localization	Johnson-Shoemaker-2003
CGA	F13A1	0.0045849755	Co-localization	Johnson-Shoemaker-2003
LHB	DNMT3A	0.009268328	Co-localization	Johnson-Shoemaker-2003
LHB	F13A1	0.004504731	Co-localization	Johnson-Shoemaker-2003
LHB	CGA	0.0046030707	Co-localization	Johnson-Shoemaker-2003
MAPK7	FSHB	0.010328575	Co-localization	Johnson-Shoemaker-2003
LGMN	F13A1	0.009530648	Co-localization	Johnson-Shoemaker-2003
LGMN	CGA	0.008908988	Co-localization	Johnson-Shoemaker-2003
LGMN	LHB	0.008564244	Co-localization	Johnson-Shoemaker-2003
INHA	LHCGR	0.015270067	Co-localization	Johnson-Shoemaker-2003
F13B	GC	0.005891812	Co-localization	Johnson-Shoemaker-2003
HACE1	C11orf46	0.0004294518	Genetic Interactions	Lin-Smith-2010
HACE1	FEM1B	0.00072593923	Genetic Interactions	Lin-Smith-2010
HDAC7	HACE1	0.00076763023	Genetic Interactions	Lin-Smith-2010
IGF2R	ZNF483	0.003301657	Genetic Interactions	Lin-Smith-2010
MAP2K5	DNAJC27	0.0006912678	Genetic Interactions	Lin-Smith-2010
MAP2K5	C11orf46	0.00043498914	Genetic Interactions	Lin-Smith-2010
MAP2K5	HACE1	0.00028755367	Genetic Interactions	Lin-Smith-2010
MAP2K5	IGF2R	0.0005691369	Genetic Interactions	Lin-Smith-2010
DNMT3A	IGF2R	0.0011647025	Genetic Interactions	Lin-Smith-2010
FSHR	C11orf46	0.00083294837	Genetic Interactions	Lin-Smith-2010
FSHB	IQCH	0.0011785355	Genetic Interactions	Lin-Smith-2010
FSHB	FEM1B	0.002348702	Genetic Interactions	Lin-Smith-2010
LHCGR	HACE1	0.0005321101	Genetic Interactions	Lin-Smith-2010
POMC	MAP2K5	0.00086305884	Genetic Interactions	Lin-Smith-2010
VDR	MAP2K5	0.0009160671	Genetic Interactions	Lin-Smith-2010
GC	C11orf46	0.00058954477	Genetic Interactions	Lin-Smith-2010
GC	HACE1	0.00038972415	Genetic Interactions	Lin-Smith-2010
GC	DNMT3A	0.00080782926	Genetic Interactions	Lin-Smith-2010
ESR1	MAP2K5	0.0005292506	Genetic Interactions	Lin-Smith-2010
MAPK7	SLC22A1	0.001638078	Genetic Interactions	Lin-Smith-2010
MAPK7	MAP2K5	0.00033868337	Genetic Interactions	Lin-Smith-2010
PPARD	ZNF483	0.0033655963	Genetic Interactions	Lin-Smith-2010
PPARD	FSHR	0.0011109294	Genetic Interactions	Lin-Smith-2010
LGMN	FSHB	0.0022126422	Genetic Interactions	Lin-Smith-2010
INHA	C11orf46	0.0009831551	Genetic Interactions	Lin-Smith-2010
INHA	HACE1	0.000649924	Genetic Interactions	Lin-Smith-2010
INHA	GC	0.00089220563	Genetic Interactions	Lin-Smith-2010
DNMT3L	INHA	0.0055991025	Genetic Interactions	Lin-Smith-2010
PCSK1	LHCGR	0.0006853761	Genetic Interactions	Lin-Smith-2010
PCSK1	MAPK7	0.0004306826	Genetic Interactions	Lin-Smith-2010
PCSK1	LGMN	0.0008808683	Genetic Interactions	Lin-Smith-2010
PCSK1	INHA	0.0008371244	Genetic Interactions	Lin-Smith-2010
ACTA1	GC	0.0015964515	Genetic Interactions	Lin-Smith-2010
APAF1	LIN28B	0.0027796403	Genetic Interactions	Lin-Smith-2010
APAF1	C11orf46	0.0008073152	Genetic Interactions	Lin-Smith-2010
APAF1	HACE1	0.00053368334	Genetic Interactions	Lin-Smith-2010
APAF1	MAPK7	0.0006285771	Genetic Interactions	Lin-Smith-2010
CUBN	IQCH	0.0012709997	Genetic Interactions	Lin-Smith-2010
CUBN	FSHB	0.0032048887	Genetic Interactions	Lin-Smith-2010
CUBN	FGB	0.0018105881	Genetic Interactions	Lin-Smith-2010
GRK4	IQCH	0.0014584636	Genetic Interactions	Lin-Smith-2010
GRK4	APAF1	0.0021368016	Genetic Interactions	Lin-Smith-2010
TRIP12	C11orf46	0.0008093485	Genetic Interactions	Lin-Smith-2010
TRIP12	HACE1	0.0005350275	Genetic Interactions	Lin-Smith-2010
TRIP12	MAP2K5	0.0005419261	Genetic Interactions	Lin-Smith-2010
TRIP12	PPARD	0.0010794534	Genetic Interactions	Lin-Smith-2010
TRIP12	LGMN	0.0012888568	Genetic Interactions	Lin-Smith-2010
XRN2	IGF2R	0.0014299201	Genetic Interactions	Lin-Smith-2010
XRN2	FSHR	0.0014012565	Genetic Interactions	Lin-Smith-2010
XRN2	PPARD	0.0014576116	Genetic Interactions	Lin-Smith-2010
FSHB	FSHR	0.49807796	Pathway	REACTOME
CGA	FSHR	0.21481098	Pathway	REACTOME
CGA	FSHB	0.14085542	Pathway	REACTOME
CGA	LHCGR	0.20124297	Pathway	REACTOME
LHB	LHCGR	0.6666667	Pathway	REACTOME
LHB	CGA	0.20124297	Pathway	REACTOME
MC2R	POMC	0.7718923	Pathway	REACTOME
LGMN	GC	0.6125741	Pathway	REACTOME
INHA	FSHB	0.49807796	Pathway	REACTOME
INHA	CGA	0.21481098	Pathway	REACTOME
F13B	F13A1	0.38643897	Pathway	REACTOME
PCSK1	POMC	0.46924484	Pathway	REACTOME
FGB	F13A1	0.38643897	Pathway	REACTOME
FGB	F13B	0.28478414	Pathway	REACTOME
CGB3	CGA	0.41451365	Pathway	REACTOME
CUBN	GC	0.2859346	Pathway	REACTOME
CUBN	LGMN	0.2859346	Pathway	REACTOME
FSHB	FSHR	0.5	Physical Interactions	IREF-BIND
CGA	FSHR	0.5	Physical Interactions	IREF-BIND
CGA	FSHB	0.5	Physical Interactions	IREF-BIND
MAPK7	MAP2K5	1	Physical Interactions	IREF-BIND
PPARD	HDAC7	0.73752785	Physical Interactions	IREF-BIND
DNMT3L	DNMT3A	0.5033263	Physical Interactions	IREF-BIND
ACTA1	GC	0.7962252	Physical Interactions	IREF-BIND
RAF1	DNAJC27	0.29983315	Physical Interactions	IREF-BIND
XRN2	COMT	0.3188112	Physical Interactions	IREF-BIND
KIAA0368	ZNF483	0.15073368	Physical Interactions	IREF-SMALL-SCALE-STUDIES
FSHB	FSHR	0.14675424	Physical Interactions	IREF-SMALL-SCALE-STUDIES
ESR1	HDAC7	0.0038254226	Physical Interactions	IREF-SMALL-SCALE-STUDIES
CGA	FSHR	0.07994121	Physical Interactions	IREF-SMALL-SCALE-STUDIES
CGA	FSHB	0.26125172	Physical Interactions	IREF-SMALL-SCALE-STUDIES
CGA	LHCGR	0.10594205	Physical Interactions	IREF-SMALL-SCALE-STUDIES
LHB	LHCGR	0.1998602	Physical Interactions	IREF-SMALL-SCALE-STUDIES
LHB	CGA	0.26847088	Physical Interactions	IREF-SMALL-SCALE-STUDIES
MC2R	POMC	0.12986048	Physical Interactions	IREF-SMALL-SCALE-STUDIES
MAPK7	MAP2K5	0.069757305	Physical Interactions	IREF-SMALL-SCALE-STUDIES
PPARD	HDAC7	0.02690827	Physical Interactions	IREF-SMALL-SCALE-STUDIES
DNMT3L	DNMT3A	0.07209487	Physical Interactions	IREF-SMALL-SCALE-STUDIES
F13B	F13A1	0.4737357	Physical Interactions	IREF-SMALL-SCALE-STUDIES
ACTA1	GC	0.027272228	Physical Interactions	IREF-SMALL-SCALE-STUDIES
CGB3	FSHB	0.46615234	Physical Interactions	IREF-SMALL-SCALE-STUDIES
CGB3	LHCGR	0.18903276	Physical Interactions	IREF-SMALL-SCALE-STUDIES
CGB3	CGA	0.25392643	Physical Interactions	IREF-SMALL-SCALE-STUDIES
TRIM71	LIN28B	0.7910261	Physical Interactions	IREF-SMALL-SCALE-STUDIES
APAF1	FEM1B	0.06851066	Physical Interactions	IREF-SMALL-SCALE-STUDIES
CUBN	GC	0.19280504	Physical Interactions	IREF-SMALL-SCALE-STUDIES
GRK4	FSHR	0.22611722	Physical Interactions	IREF-SMALL-SCALE-STUDIES
RAF1	DNAJC27	0.17582296	Physical Interactions	IREF-SMALL-SCALE-STUDIES
RAF1	MAPK7	0.008001513	Physical Interactions	IREF-SMALL-SCALE-STUDIES
LHCGR	FSHR	0.20851727	Predicted	Wu-Stein-2010
ESR1	VDR	0.012115028	Predicted	Wu-Stein-2010
PPARD	HDAC7	0.1088358	Predicted	Wu-Stein-2010
DNMT3L	DNMT3A	0.2568498	Predicted	Wu-Stein-2010
ACTA1	GC	0.11984455	Predicted	Wu-Stein-2010
APAF1	FEM1B	0.5701363	Predicted	Wu-Stein-2010
GRK4	FSHR	0.39503124	Predicted	Wu-Stein-2010
RAF1	MAP2K5	0.039048	Predicted	Wu-Stein-2010
RAF1	MAPK7	0.010998663	Predicted	Wu-Stein-2010
TRIP12	HACE1	0.43811092	Predicted	Wu-Stein-2010
HACE1	FEM1B	0.0064499923	Shared protein domains	INTERPRO
MAP2K5	STK33	0.006208136	Shared protein domains	INTERPRO
LHCGR	FSHR	0.06149912	Shared protein domains	INTERPRO
ESR1	VDR	0.021061532	Shared protein domains	INTERPRO
CGA	FSHB	0.012983797	Shared protein domains	INTERPRO
LHB	FSHB	0.058295533	Shared protein domains	INTERPRO
LHB	CGA	0.013343332	Shared protein domains	INTERPRO
MAPK7	STK33	0.005925384	Shared protein domains	INTERPRO
PPARD	VDR	0.021420244	Shared protein domains	INTERPRO
PPARD	ESR1	0.020576257	Shared protein domains	INTERPRO
INHA	CGA	0.010453651	Shared protein domains	INTERPRO
DNMT3L	DNMT3A	0.04612787	Shared protein domains	INTERPRO
CGB3	FSHB	0.057161663	Shared protein domains	INTERPRO
CGB3	CGA	0.013083799	Shared protein domains	INTERPRO
CGB3	LHB	0.058744527	Shared protein domains	INTERPRO
TRIP12	HACE1	0.013601762	Shared protein domains	INTERPRO
